# Supplementary material for: trans-Dimethano­lbis(1,1,1-trifluoro-5,5-dimethyl­hexane-2,4-dionato)zinc(II)
Source: Acta Crystallogr Sect E Struct Rep Online. 2008 Dec 10;65(Pt 1):m24. doi: 10.1107/S1600536808037963 (PMC2967872; doi:10.1107/S1600536808037963)
Supplement: Supplementary file 1 [file e-65-00m24-sup1.cif]

##############################################################################
###                                                                        ###
###        Electronic paper (Acta Crystallographica Section E)             ###
###                                                                        ###
##############################################################################
#                                                                            #
# This CIF contains the data in a paper accepted for publication in Acta     #
# Crystallographica Section E. It conforms to the requirements of Notes      #
# for Authors for Section E, and has been peer reviewed under the auspices   #
# of the IUCr Commission on Journals.                                        #
#                                                                            #
# Full details of the Crystallographic Information File format               #
# are given in the paper "The Crystallographic Information File (CIF):       #
# a New Standard Archive File for Crystallography" by S. R. Hall, F. H.      #
# Allen and I. D. Brown [Acta Cryst. (1991), A47, 655-685].                  #
#                                                                            #
# The current version of the core CIF dictionary is obtainable from          #
# ftp://ftp.iucr.org/pub/cif_core.dic. The current version number is 2.4.    #
#                                                                            #
# Software is freely available for graphical display of the structure(s) in  #
# this CIF.  For information consult the CIF home page http://www.iucr.org/  #
# cif/home.html                                                              #
#                                                                            #
# This file may be used for bona fide research purposes within the           #
# scientific community so long as proper attribution is given to the journal # 
# article from which it was obtained.                                        #
#                                                                            #
##############################################################################
                                             
data_I
_audit_creation_method     SHELXL-97
_chemical_name_systematic
;
<i>trans</i>-Dimethanolbis(1,1,1-trifluoro-5,5-dimethylhexane-
2,4-dionato)zinc(II)
;
_chemical_name_common     ?
_chemical_formula_moiety     '2(C1 H4 O) 2(C8 H10 F3 O2) Zn'
_chemical_formula_sum     'C18 H28 F6 O6 Zn'
_chemical_formula_iupac     '[Zn (C8 H10 F3 O2)2 (C H4 O)2]'
_chemical_formula_weight     519.79
_chemical_melting_point     ?
_symmetry_cell_setting     Triclinic
_symmetry_space_group_name_H-M     'P -1'
_symmetry_space_group_name_Hall     -P_1
loop_
    _symmetry_equiv_pos_as_xyz
    'x, y, z'
    '-x, -y, -z'
_cell_length_a     5.470(2)
_cell_length_b     8.755(3)
_cell_length_c     12.031(4)
_cell_angle_alpha     78.785(5)
_cell_angle_beta     80.542(5)
_cell_angle_gamma     88.083(5)
_cell_volume     557.5(3)
_cell_formula_units_Z     1
_cell_measurement_reflns_used     1117
_cell_measurement_theta_min     2.37
_cell_measurement_theta_max     29.62
_cell_measurement_temperature     100(2)
_exptl_crystal_description     plate
_exptl_crystal_colour     colourless
_exptl_crystal_size_max     0.55
_exptl_crystal_size_mid     0.26
_exptl_crystal_size_min     0.05
_exptl_crystal_density_diffrn     1.548
_exptl_crystal_density_meas     ?
_exptl_crystal_density_method     'not measured'
_exptl_crystal_F_000     268
_exptl_absorpt_coefficient_mu     1.182
_exptl_absorpt_correction_type     'multi-scan'
_exptl_absorpt_process_details     '(APEX2; Bruker, 2008)'
_exptl_absorpt_correction_T_min     0.603
_exptl_absorpt_correction_T_max     0.943
_exptl_special_details
;
;
_diffrn_ambient_temperature     100(2)
_diffrn_radiation_type     MoK\a
_diffrn_radiation_wavelength     0.71073
_diffrn_radiation_source     'fine-focus sealed tube'
_diffrn_radiation_monochromator     graphite
_diffrn_measurement_device_type     'Bruker SMART APEX CCD'
_diffrn_measurement_method     \w
_diffrn_detector_area_resol_mean     10.0
_diffrn_reflns_number     5584
_diffrn_reflns_av_R_equivalents     0.0440
_diffrn_reflns_av_sigmaI/netI     0.0759
_diffrn_reflns_theta_min     1.75
_diffrn_reflns_theta_max     28.28
_diffrn_reflns_theta_full     28.28
_diffrn_measured_fraction_theta_max     0.987
_diffrn_measured_fraction_theta_full     0.987
_diffrn_reflns_limit_h_min     -7
_diffrn_reflns_limit_h_max     7
_diffrn_reflns_limit_k_min     -11
_diffrn_reflns_limit_k_max     11
_diffrn_reflns_limit_l_min     -15
_diffrn_reflns_limit_l_max     16
_diffrn_standards_number     0
_diffrn_standards_interval_count     .
_diffrn_standards_interval_time     .
_diffrn_standards_decay_%     .
_refine_special_details
;
Refinement of <i>F</i>^2^ against ALL reflections. The weighted <i>R</i>-factor
<i>wR</i> and goodness of fit <i>S</i> are based on <i>F</i>^2^, conventional
<i>R</i>-factors <i>R</i> are based on <i>F</i>, with <i>F</i> set to zero for
negative <i>F</i>^2^. The threshold expression of <i>F</i>^2^ >
\s(<i>F</i>^2^) is used only for calculating <i>R</i>-factors(gt) <i>etc</i>.
and is not relevant to the choice of reflections for refinement.
<i>R</i>-factors based on <i>F</i>^2^ are statistically about twice as large
as those based on <i>F</i>, and <i>R</i>- factors based on ALL data will be
even larger.
;
_reflns_number_total     2736
_reflns_number_gt     2103
_reflns_threshold_expression     I>2\s(I)
_refine_ls_structure_factor_coef     Fsqd
_refine_ls_matrix_type     full
_refine_ls_R_factor_all     0.0744
_refine_ls_R_factor_gt     0.0518
_refine_ls_wR_factor_gt     0.1051
_refine_ls_wR_factor_ref     0.1140
_refine_ls_goodness_of_fit_ref     1.038
_refine_ls_restrained_S_all     1.038
_refine_ls_number_reflns     2736
_refine_ls_number_parameters     149
_refine_ls_number_restraints     1
_refine_ls_hydrogen_treatment     mixed
_refine_ls_weighting_scheme     calc
_refine_ls_weighting_details
         'calc w=1/[\s^2^(Fo^2^)+(0.0494P)^2^+0.1141P] where P=(Fo^2^+2Fc^2^)/3'
_atom_sites_solution_hydrogens     difmap
_atom_sites_solution_primary     direct
_atom_sites_solution_secondary     difmap
_refine_ls_shift/su_max     ?
_refine_ls_shift/su_max_lt     0.001
_refine_ls_shift/su_mean     0.000
_refine_diff_density_max     0.846
_refine_diff_density_min     -0.966
_refine_ls_extinction_method     none
_refine_ls_extinction_coef     ?
loop_
    _atom_type_symbol
    _atom_type_description
    _atom_type_scat_dispersion_real
    _atom_type_scat_dispersion_imag
    _atom_type_scat_source
    'C' 'C' 0.0033 0.0016
                         'International Tables Vol C Tables 4.2.6.8 and 6.1.1.4'
    'H' 'H' 0.0000 0.0000
                         'International Tables Vol C Tables 4.2.6.8 and 6.1.1.4'
    'O' 'O' 0.0106 0.0060
                         'International Tables Vol C Tables 4.2.6.8 and 6.1.1.4'
    'F' 'F' 0.0171 0.0103
                         'International Tables Vol C Tables 4.2.6.8 and 6.1.1.4'
    'Zn' 'Zn' 0.2839 1.4301
                         'International Tables Vol C Tables 4.2.6.8 and 6.1.1.4'
_computing_data_collection     'APEX2 (Bruker, 2008)'
_computing_cell_refinement     'APEX2 (Bruker, 2008)'
_computing_data_reduction     'APEX2 (Bruker, 2008)'
_computing_structure_solution     'SHELXTL (Sheldrick, 2008)'
_computing_structure_refinement     'SHELXTL (Sheldrick, 2008)'
_computing_molecular_graphics     'SHELXTL (Sheldrick, 2008)'
_computing_publication_material     'SHELXTL (Sheldrick, 2008)'
loop_
    _atom_site_type_symbol
    _atom_site_label
    _atom_site_fract_x
    _atom_site_fract_y
    _atom_site_fract_z
    _atom_site_U_iso_or_equiv
    _atom_site_adp_type
    _atom_site_calc_flag
    _atom_site_refinement_flags
    _atom_site_occupancy
    _atom_site_disorder_assembly
    _atom_site_disorder_group
    C C1 1.1698(6) 1.2211(4) 0.7642(3) 0.0245(7) Uani d . 1 . .
    C C2 1.0749(5) 1.0950(3) 0.7105(3) 0.0196(6) Uani d . 1 . .
    C C3 0.9063(5) 0.9904(3) 0.7791(3) 0.0211(6) Uani d . 1 . .
    H H3 0.8553 1.0023 0.8563 0.025 Uiso calc R 1 . .
    C C4 0.8021(5) 0.8648(3) 0.7425(3) 0.0199(6) Uani d . 1 . .
    C C5 0.6476(5) 0.7405(3) 0.8316(3) 0.0200(6) Uani d . 1 . .
    C C6 0.4765(6) 0.8131(4) 0.9221(3) 0.0266(7) Uani d . 1 . .
    H H6A 0.3670 0.8895 0.8840 0.040 Uiso calc R 1 . .
    H H6B 0.5768 0.8647 0.9643 0.040 Uiso calc R 1 . .
    H H6C 0.3764 0.7312 0.9758 0.040 Uiso calc R 1 . .
    C C7 0.8326(6) 0.6306(4) 0.8926(3) 0.0265(7) Uani d . 1 . .
    H H7A 0.7410 0.5512 0.9521 0.040 Uiso calc R 1 . .
    H H7B 0.9354 0.6910 0.9278 0.040 Uiso calc R 1 . .
    H H7C 0.9389 0.5801 0.8364 0.040 Uiso calc R 1 . .
    C C8 0.4976(6) 0.6471(4) 0.7721(3) 0.0298(8) Uani d . 1 . .
    H H8A 0.3999 0.5681 0.8297 0.045 Uiso calc R 1 . .
    H H8B 0.6103 0.5961 0.7184 0.045 Uiso calc R 1 . .
    H H8C 0.3861 0.7171 0.7300 0.045 Uiso calc R 1 . .
    C C9 0.7190(6) 1.3221(4) 0.5071(3) 0.0290(7) Uani d . 1 . .
    H H9A 0.7125 1.3480 0.5832 0.044 Uiso calc R 1 . .
    H H9B 0.5854 1.3768 0.4702 0.044 Uiso calc R 1 . .
    H H9C 0.8793 1.3542 0.4599 0.044 Uiso calc R 1 . .
    F F1 1.4150(3) 1.2087(2) 0.76434(17) 0.0350(5) Uani d . 1 . .
    F F2 1.0662(4) 1.2202(2) 0.87310(16) 0.0385(5) Uani d . 1 . .
    F F3 1.1312(4) 1.3633(2) 0.70461(18) 0.0384(5) Uani d . 1 . .
    O O1 1.1718(4) 1.1047(2) 0.60505(17) 0.0214(5) Uani d . 1 . .
    O O2 0.8347(4) 0.8468(2) 0.64018(18) 0.0223(5) Uani d . 1 . .
    O O3 0.6892(4) 1.1570(2) 0.51870(19) 0.0252(5) Uani d D 1 . .
    H H3A 0.547(4) 1.129(4) 0.548(3) 0.038 Uiso d D 1 . .
    Zn Zn1 1.0000 1.0000 0.5000 0.01973(16) Uani d S 1 . .
loop_
    _atom_site_aniso_label
    _atom_site_aniso_U_11
    _atom_site_aniso_U_22
    _atom_site_aniso_U_33
    _atom_site_aniso_U_12
    _atom_site_aniso_U_13
    _atom_site_aniso_U_23
    C1 0.0202(15) 0.0285(17) 0.0260(17) -0.0026(13) -0.0032(13) -0.0083(13)
    C2 0.0129(13) 0.0233(15) 0.0249(16) 0.0025(11) -0.0068(11) -0.0075(12)
    C3 0.0172(14) 0.0256(16) 0.0212(15) 0.0002(12) -0.0031(12) -0.0067(12)
    C4 0.0109(13) 0.0223(15) 0.0257(16) 0.0043(11) -0.0019(11) -0.0040(12)
    C5 0.0163(14) 0.0205(15) 0.0227(16) -0.0004(11) -0.0018(12) -0.0039(12)
    C6 0.0196(15) 0.0272(16) 0.0301(17) 0.0004(13) 0.0005(13) -0.0024(14)
    C7 0.0196(15) 0.0253(16) 0.0323(18) -0.0009(12) -0.0015(13) -0.0020(14)
    C8 0.0251(16) 0.0338(18) 0.0301(18) -0.0146(14) -0.0014(14) -0.0048(14)
    C9 0.0271(17) 0.0235(16) 0.0370(19) 0.0037(13) -0.0037(14) -0.0088(14)
    F1 0.0192(9) 0.0440(12) 0.0478(13) -0.0032(8) -0.0100(9) -0.0191(10)
    F2 0.0398(12) 0.0472(13) 0.0315(11) -0.0171(10) 0.0070(9) -0.0227(10)
    F3 0.0513(13) 0.0216(10) 0.0473(13) 0.0004(9) -0.0196(10) -0.0093(9)
    O1 0.0172(10) 0.0255(11) 0.0222(11) -0.0015(8) -0.0026(8) -0.0067(9)
    O2 0.0211(10) 0.0221(11) 0.0241(11) -0.0026(8) -0.0028(9) -0.0059(9)
    O3 0.0148(10) 0.0226(11) 0.0374(13) 0.0007(9) 0.0000(9) -0.0076(10)
    Zn1 0.0150(3) 0.0215(3) 0.0228(3) -0.00167(19) -0.00203(19) -0.0050(2)
_geom_special_details
;
All e.s.d.'s (except the e.s.d. in the dihedral angle between two l.s. planes)
are estimated using the full covariance matrix. The cell e.s.d.'s are taken
into account individually in the estimation of e.s.d.'s in distances, angles
and torsion angles; correlations between e.s.d.'s in cell parameters are only
used when they are defined by crystal symmetry. An approximate (isotropic)
treatment of cell e.s.d.'s is used for estimating e.s.d.'s involving l.s.
planes.
;
loop_
    _geom_bond_atom_site_label_1
    _geom_bond_atom_site_label_2
    _geom_bond_site_symmetry_2
    _geom_bond_distance
    _geom_bond_publ_flag
    C1 F2 . 1.338(4) ?
    C1 F3 . 1.339(4) ?
    C1 F1 . 1.342(3) ?
    C1 C2 . 1.526(4) ?
    C2 O1 . 1.280(3) ?
    C2 C3 . 1.372(4) ?
    C3 C4 . 1.428(4) ?
    C3 H3 . 0.9500 ?
    C4 O2 . 1.254(4) ?
    C4 C5 . 1.536(4) ?
    C5 C8 . 1.523(4) ?
    C5 C6 . 1.536(4) ?
    C5 C7 . 1.547(4) ?
    C6 H6A . 0.9800 ?
    C6 H6B . 0.9800 ?
    C6 H6C . 0.9800 ?
    C7 H7A . 0.9800 ?
    C7 H7B . 0.9800 ?
    C7 H7C . 0.9800 ?
    C8 H8A . 0.9800 ?
    C8 H8B . 0.9800 ?
    C8 H8C . 0.9800 ?
    C9 O3 . 1.438(4) ?
    C9 H9A . 0.9800 ?
    C9 H9B . 0.9800 ?
    C9 H9C . 0.9800 ?
    O1 Zn1 . 2.054(2) ?
    O2 Zn1 . 2.040(2) ?
    O3 Zn1 . 2.161(2) ?
    O3 H3A . 0.824(18) ?
    Zn1 O2 2_776 2.040(2) ?
    Zn1 O1 2_776 2.054(2) ?
    Zn1 O3 2_776 2.161(2) ?
loop_
    _geom_angle_atom_site_label_1
    _geom_angle_atom_site_label_2
    _geom_angle_atom_site_label_3
    _geom_angle_site_symmetry_1
    _geom_angle_site_symmetry_3
    _geom_angle
    _geom_angle_publ_flag
    F2 C1 F3 . . 106.6(3) ?
    F2 C1 F1 . . 106.0(3) ?
    F3 C1 F1 . . 106.3(2) ?
    F2 C1 C2 . . 114.7(2) ?
    F3 C1 C2 . . 111.1(3) ?
    F1 C1 C2 . . 111.6(2) ?
    O1 C2 C3 . . 130.0(3) ?
    O1 C2 C1 . . 112.4(2) ?
    C3 C2 C1 . . 117.7(3) ?
    C2 C3 C4 . . 124.6(3) ?
    C2 C3 H3 . . 117.7 ?
    C4 C3 H3 . . 117.7 ?
    O2 C4 C3 . . 123.5(3) ?
    O2 C4 C5 . . 116.9(3) ?
    C3 C4 C5 . . 119.6(3) ?
    C8 C5 C4 . . 110.1(2) ?
    C8 C5 C6 . . 110.5(2) ?
    C4 C5 C6 . . 111.6(2) ?
    C8 C5 C7 . . 109.1(3) ?
    C4 C5 C7 . . 106.9(2) ?
    C6 C5 C7 . . 108.5(3) ?
    C5 C6 H6A . . 109.5 ?
    C5 C6 H6B . . 109.5 ?
    H6A C6 H6B . . 109.5 ?
    C5 C6 H6C . . 109.5 ?
    H6A C6 H6C . . 109.5 ?
    H6B C6 H6C . . 109.5 ?
    C5 C7 H7A . . 109.5 ?
    C5 C7 H7B . . 109.5 ?
    H7A C7 H7B . . 109.5 ?
    C5 C7 H7C . . 109.5 ?
    H7A C7 H7C . . 109.5 ?
    H7B C7 H7C . . 109.5 ?
    C5 C8 H8A . . 109.5 ?
    C5 C8 H8B . . 109.5 ?
    H8A C8 H8B . . 109.5 ?
    C5 C8 H8C . . 109.5 ?
    H8A C8 H8C . . 109.5 ?
    H8B C8 H8C . . 109.5 ?
    O3 C9 H9A . . 109.5 ?
    O3 C9 H9B . . 109.5 ?
    H9A C9 H9B . . 109.5 ?
    O3 C9 H9C . . 109.5 ?
    H9A C9 H9C . . 109.5 ?
    H9B C9 H9C . . 109.5 ?
    C2 O1 Zn1 . . 119.7(2) ?
    C4 O2 Zn1 . . 126.7(2) ?
    C9 O3 Zn1 . . 122.6(2) ?
    C9 O3 H3A . . 112(3) ?
    Zn1 O3 H3A . . 124(3) ?
    O2 Zn1 O2 2_776 . 180.0 ?
    O2 Zn1 O1 2_776 2_776 89.64(8) ?
    O2 Zn1 O1 . 2_776 90.36(8) ?
    O2 Zn1 O1 2_776 . 90.36(8) ?
    O2 Zn1 O1 . . 89.64(8) ?
    O1 Zn1 O1 2_776 . 180.00(11) ?
    O2 Zn1 O3 2_776 . 89.95(8) ?
    O2 Zn1 O3 . . 90.05(8) ?
    O1 Zn1 O3 2_776 . 89.97(8) ?
    O1 Zn1 O3 . . 90.03(8) ?
    O2 Zn1 O3 2_776 2_776 90.05(8) ?
    O2 Zn1 O3 . 2_776 89.95(8) ?
    O1 Zn1 O3 2_776 2_776 90.03(8) ?
    O1 Zn1 O3 . 2_776 89.97(9) ?
    O3 Zn1 O3 . 2_776 179.9990(10)
                                 ?
loop_
    _geom_torsion_atom_site_label_1
    _geom_torsion_atom_site_label_2
    _geom_torsion_atom_site_label_3
    _geom_torsion_atom_site_label_4
    _geom_torsion_site_symmetry_1
    _geom_torsion_site_symmetry_2
    _geom_torsion_site_symmetry_3
    _geom_torsion_site_symmetry_4
    _geom_torsion
    _geom_torsion_publ_flag
    F2 C1 C2 O1 . . . . 177.3(2) ?
    F3 C1 C2 O1 . . . . 56.2(3) ?
    F1 C1 C2 O1 . . . . -62.2(3) ?
    F2 C1 C2 C3 . . . . -3.2(4) ?
    F3 C1 C2 C3 . . . . -124.2(3) ?
    F1 C1 C2 C3 . . . . 117.3(3) ?
    O1 C2 C3 C4 . . . . 0.2(5) ?
    C1 C2 C3 C4 . . . . -179.2(3) ?
    C2 C3 C4 O2 . . . . -7.7(5) ?
    C2 C3 C4 C5 . . . . 170.3(3) ?
    O2 C4 C5 C8 . . . . -17.8(4) ?
    C3 C4 C5 C8 . . . . 164.0(3) ?
    O2 C4 C5 C6 . . . . -141.0(3) ?
    C3 C4 C5 C6 . . . . 40.8(4) ?
    O2 C4 C5 C7 . . . . 100.5(3) ?
    C3 C4 C5 C7 . . . . -77.6(3) ?
    C3 C2 O1 Zn1 . . . . 20.4(4) ?
    C1 C2 O1 Zn1 . . . . -160.1(2) ?
    C3 C4 O2 Zn1 . . . . -8.4(4) ?
    C5 C4 O2 Zn1 . . . . 173.6(2) ?
    C4 O2 Zn1 O1 . . . 2_776 -159.3(2) ?
    C4 O2 Zn1 O1 . . . . 20.7(2) ?
    C4 O2 Zn1 O3 . . . . -69.4(2) ?
    C4 O2 Zn1 O3 . . . 2_776 110.6(2) ?
    C2 O1 Zn1 O2 . . . 2_776 155.1(2) ?
    C2 O1 Zn1 O2 . . . . -24.9(2) ?
    C2 O1 Zn1 O3 . . . . 65.1(2) ?
    C2 O1 Zn1 O3 . . . 2_776 -114.9(2) ?
    C9 O3 Zn1 O2 . . . 2_776 -43.4(2) ?
    C9 O3 Zn1 O2 . . . . 136.6(2) ?
    C9 O3 Zn1 O1 . . . 2_776 -133.0(2) ?
    C9 O3 Zn1 O1 . . . . 47.0(2) ?
loop_
    _geom_hbond_atom_site_label_D
    _geom_hbond_atom_site_label_H
    _geom_hbond_atom_site_label_A
    _geom_hbond_site_symmetry_A
    _geom_hbond_distance_DH
    _geom_hbond_distance_HA
    _geom_hbond_distance_DA
    _geom_hbond_angle_DHA
    O3 H3A O1 1_455 0.82(2) 2.06(2) 2.869(3) 168(4)
data_global
_journal_date_recd_electronic     2008-11-13
_journal_date_accepted     2008-11-14
_journal_name_full     'Acta Crystallographica, Section E'
_journal_year     2009
_journal_volume     65
_journal_issue      1
_journal_page_first     m24
_journal_page_last     m24
_journal_paper_category     QM
_journal_coeditor_code     LX2078
_publ_contact_author_name     'Brian D. Leskiw'
_publ_contact_author_address
;
Youngstown State University, Department of Chemistry, 1 University Plaza,
 Youngstown, OH 44555, USA
;
_publ_contact_author_email     'bdleskiw@ysu.edu'
_publ_contact_author_fax     ?
_publ_contact_author_phone     ?
_publ_section_title
;\
<i>trans</i>-Dimethanolbis(1,1,1-trifluoro-5,5-dimethylhexane-2,4-dionato)\
zinc(II)
;
loop_
    _publ_author_name
    _publ_author_address
    'Hunter, Gerald O.'
;
Youngstown State University, Department of Chemistry, 1 University Plaza,
Youngstown, OH 44555, USA
;
    'Zeller, Matthias'
;
Youngstown State University, Department of Chemistry, 1 University Plaza,
Youngstown, OH 44555, USA
;
    'Leskiw, Brian D.'
;
Youngstown State University, Department of Chemistry, 1 University Plaza,
Youngstown, OH 44555, USA
;
