# Supplementary material for: trans-Dimethano­lbis(1,1,1-trifluoro-5,5-dimethyl­hexane-2,4-dionato)zinc(II)
Source: Acta Crystallogr Sect E Struct Rep Online. 2008 Dec 10;65(Pt 1):m24. doi: 10.1107/S1600536808037963 (PMC2967872; doi:10.1107/S1600536808037963)
Supplement: Supplementary file 2 [file e-65-00m24-Isup2.hkl]

# 
# h,k,l, Fc-squared, Fo-squared, sigma(Fo-squared) and status flag 
# 
data_I
_shelx_title ' 08mz431_0m in P-1' 
_shelx_refln_list_code          4 
_shelx_F_calc_maximum       91.18 
_exptl_crystal_F_000       268.00 
_reflns_d_resolution_high  0.7500 
 
loop_ 
 _symmetry_equiv_pos_as_xyz 
 'x, y, z' 
 '-x, -y, -z' 
 
_cell_length_a     5.4699 
_cell_length_b     8.7548 
_cell_length_c    12.0310 
_cell_angle_alpha  78.785 
_cell_angle_beta   80.542 
_cell_angle_gamma  88.083 
 
_shelx_F_squared_multiplier     1.000 
 
loop_ 
 _refln_index_h 
 _refln_index_k 
 _refln_index_l 
 _refln_F_squared_calc 
 _refln_F_squared_meas 
 _refln_F_squared_sigma 
 _refln_observed_status 
   1   0   0     2056.13     2103.72     30.84 o 
   2   0   0      373.64      372.58      9.70 o 
   3   0   0       38.83       43.61      6.38 o 
   4   0   0        1.62       -2.58      5.36 o 
   5   0   0       86.44       90.56     11.31 o 
   6   0   0      272.32      291.29     17.40 o 
   7   0   0       30.63       50.06     11.15 o 
  -7   1   0       40.33       35.66      7.95 o 
  -6   1   0      294.87      300.32     18.97 o 
  -5   1   0       25.49       11.68     11.15 o 
  -4   1   0       21.28       26.68      6.36 o 
  -3   1   0     1637.58     1666.66     36.78 o 
  -2   1   0     4245.05     4415.52     78.02 o 
  -1   1   0     8313.55     8782.31    120.57 o 
   0   1   0     4064.17     4013.99     55.70 o 
   1   1   0       18.55       23.94      2.99 o 
   2   1   0      558.85      591.48     12.98 o 
   3   1   0      109.90      141.92      7.54 o 
   4   1   0      685.13      648.28     16.71 o 
   5   1   0      441.74      441.20     19.71 o 
   6   1   0        1.42       -0.56      6.55 o 
   7   1   0        8.60        0.47      9.82 o 
  -7   2   0       29.15       12.39      8.94 o 
  -6   2   0      118.75       96.62     16.46 o 
  -5   2   0      136.70      156.41     12.70 o 
  -4   2   0       49.19       63.21      7.70 o 
  -3   2   0      372.36      376.32     11.72 o 
  -2   2   0     1205.74     1306.63     22.87 o 
  -1   2   0     3959.72     4114.15     70.98 o 
   0   2   0     1008.03      988.89     16.07 o 
   1   2   0      669.64      712.76     13.21 o 
   2   2   0       28.76       31.78      4.60 o 
   3   2   0      190.80      172.75      8.69 o 
   4   2   0      708.99      719.31     20.31 o 
   5   2   0       46.49       46.35      8.85 o 
   6   2   0        2.26        1.83     11.15 o 
   7   2   0       31.11       19.93      7.63 o 
  -6   3   0       11.66       12.65     16.19 o 
  -5   3   0        4.89        0.86      8.64 o 
  -4   3   0       62.21       62.80      8.61 o 
  -3   3   0      153.43      163.68      7.96 o 
  -2   3   0     2414.32     2547.07     39.86 o 
  -1   3   0     1728.95     1634.05     32.58 o 
   0   3   0       36.85       39.22      3.35 o 
   1   3   0      561.83      605.14     12.79 o 
   2   3   0        1.72       -2.19      3.77 o 
   3   3   0      631.37      631.05     16.94 o 
   4   3   0      443.10      450.63     19.00 o 
   5   3   0       33.34       37.51      8.10 o 
   6   3   0       56.85       32.75     17.61 o 
  -6   4   0        3.54        6.55     14.78 o 
  -5   4   0       71.26       61.16     11.99 o 
  -4   4   0      295.86      305.13     16.83 o 
  -3   4   0     1082.99     1083.95     21.67 o 
  -2   4   0     1162.85     1132.18     34.86 o 
  -1   4   0       38.83       31.23      7.70 o 
   0   4   0       57.73       68.93      4.92 o 
   1   4   0      423.71      409.69     11.15 o 
   2   4   0     1103.46     1166.59     27.30 o 
   3   4   0     1469.47     1503.38     45.37 o 
   4   4   0       36.08       36.63      8.44 o 
   5   4   0      156.68      131.76     13.18 o 
   6   4   0        3.17       12.95      6.96 o 
  -6   5   0       13.99       34.68     13.45 o 
  -5   5   0      146.23      143.96     15.79 o 
  -4   5   0      453.77      429.39     19.87 o 
  -3   5   0      111.41      110.89     11.14 o 
  -2   5   0       49.19       33.52      7.39 o 
  -1   5   0      235.99      223.58     11.82 o 
   0   5   0     1167.32     1092.94     20.44 o 
   1   5   0      253.18      239.36      9.43 o 
   2   5   0     2349.38     2431.08     41.04 o 
   3   5   0       65.77       71.95      8.28 o 
   4   5   0       35.72       33.86      7.83 o 
   5   5   0        8.62        0.12      8.58 o 
   6   5   0       57.51       67.74     11.33 o 
  -6   6   0       21.36       -1.76     10.38 o 
  -5   6   0        3.71       -4.29     10.27 o 
  -4   6   0      256.61      226.06     16.83 o 
  -3   6   0      200.41      178.96     14.09 o 
  -2   6   0      101.20      102.29     10.59 o 
  -1   6   0      352.86      336.14     15.27 o 
   0   6   0      759.44      738.40     16.20 o 
   1   6   0       15.35       14.72      5.23 o 
   2   6   0       83.53       82.12      8.02 o 
   3   6   0        5.72        1.35      8.65 o 
   4   6   0      134.10      170.71     13.64 o 
   5   6   0        3.51       -0.22      7.65 o 
   6   6   0      132.40      151.09     13.86 o 
  -5   7   0       62.99       67.74     14.06 o 
  -4   7   0       63.29       64.24     12.88 o 
  -3   7   0      274.04      231.19     24.86 o 
  -2   7   0        1.89        7.80      7.79 o 
  -1   7   0        4.96       20.52      7.65 o 
   0   7   0       24.45       28.66      8.32 o 
   1   7   0      604.40      606.91     16.31 o 
   2   7   0       15.27       22.91      6.77 o 
   3   7   0      299.20      337.70     16.99 o 
   4   7   0      114.56      119.38     13.20 o 
   5   7   0       45.78       68.36     11.21 o 
  -5   8   0       66.53       72.03     16.00 o 
  -4   8   0        1.52       -9.95      9.95 o 
  -3   8   0        4.19       20.05     11.04 o 
  -2   8   0       14.17       10.78      8.85 o 
  -1   8   0      164.74      158.27     13.71 o 
   0   8   0      452.47      422.03     18.96 o 
   1   8   0      656.21      612.30     22.83 o 
   2   8   0       94.13      105.32     13.40 o 
   3   8   0       79.44      103.89     11.89 o 
   4   8   0       15.41       26.29      9.18 o 
   5   8   0       83.71      109.38     12.78 o 
  -4   9   0        3.63       -5.67     11.12 o 
  -3   9   0       12.87       11.06     18.85 o 
  -2   9   0      215.18      208.46     44.90 o 
  -1   9   0      395.95      386.00     20.65 o 
   0   9   0      223.64      181.13     15.45 o 
   1   9   0       47.93       57.30     11.77 o 
   2   9   0       38.84       47.27     12.30 o 
   3   9   0       28.63       18.67     11.86 o 
   4   9   0       98.33      124.74     19.64 o 
  -3  10   0       36.42       14.94     11.32 o 
  -2  10   0      127.38      112.20     16.60 o 
  -1  10   0       70.89       61.88     13.17 o 
   0  10   0       27.26       23.69     11.41 o 
   1  10   0       85.89       82.13     13.28 o 
   2  10   0      108.35      114.31     16.72 o 
   3  10   0       24.10       12.39      9.56 o 
  -1  11   0       88.37      104.47     26.68 o 
   0  11   0       89.65       91.78     19.91 o 
   1  11   0       11.04        8.73     15.09 o 
   2  11   0       70.59       74.85     13.09 o 
  -1 -11   1       42.84       33.19     11.16 o 
   0 -11   1       52.28       32.11     29.95 o 
   1 -11   1       55.02       53.80     13.99 o 
  -3 -10   1       46.35       44.15     12.03 o 
  -2 -10   1       52.83       64.32     14.95 o 
  -1 -10   1      104.02      116.06     22.74 o 
   0 -10   1       43.94       20.33     11.81 o 
   1 -10   1        0.61        6.86     10.08 o 
   2 -10   1       41.47       28.90     13.67 o 
   3 -10   1       21.97       25.68     12.77 o 
  -4  -9   1       30.52       32.20      9.51 o 
  -3  -9   1      101.86      158.82     19.91 o 
  -2  -9   1       63.13       42.82     13.71 o 
  -1  -9   1      215.01      226.45     17.04 o 
   0  -9   1        1.49       -8.91      8.91 o 
   1  -9   1        2.27       -8.55      8.55 o 
   2  -9   1       65.65       42.03     16.85 o 
   3  -9   1       15.08        9.98     11.55 o 
   4  -9   1       99.13       94.00     16.33 o 
  -4  -8   1      307.27      355.49     20.53 o 
  -3  -8   1       38.37       58.81     10.52 o 
  -2  -8   1      201.86      212.05     16.19 o 
  -1  -8   1        0.94       -2.96      7.75 o 
   0  -8   1       33.35       20.16      8.70 o 
   1  -8   1       12.30        5.04      8.18 o 
   2  -8   1      202.88      180.95     22.56 o 
   3  -8   1      105.25       92.48     20.08 o 
   4  -8   1       93.84       85.10     15.55 o 
   5  -8   1       27.05       31.26     11.07 o 
  -5  -7   1       84.15       83.09     12.07 o 
  -4  -7   1      186.25      238.53     17.55 o 
  -3  -7   1        9.19       22.59      9.60 o 
  -2  -7   1        2.50       13.60      7.00 o 
  -1  -7   1       17.16       13.21      5.25 o 
   0  -7   1      208.63      200.78     13.63 o 
   1  -7   1      251.34      231.75     14.49 o 
   2  -7   1      245.26      213.32     18.71 o 
   3  -7   1      645.25      584.44     24.19 o 
   4  -7   1       11.14       15.98      9.77 o 
   5  -7   1       55.09       42.99     12.99 o 
  -5  -6   1       86.51      109.54     13.93 o 
  -4  -6   1        2.69       15.89      8.24 o 
  -3  -6   1      366.35      414.06     32.03 o 
  -2  -6   1        2.25        6.37      5.92 o 
  -1  -6   1      196.80      182.89     10.93 o 
   0  -6   1     1420.78     1379.73     25.67 o 
   1  -6   1      484.40      427.77     17.01 o 
   2  -6   1       39.97       29.43      8.19 o 
   3  -6   1      304.80      248.86     16.10 o 
   4  -6   1       52.72       54.31     11.34 o 
   5  -6   1      187.21      146.86     16.25 o 
   6  -6   1       28.98       18.23     17.30 o 
  -6  -5   1      177.25      172.79     15.52 o 
  -5  -5   1      189.58      204.26     16.26 o 
  -4  -5   1       46.18       47.48      9.27 o 
  -3  -5   1      311.56      322.35     16.41 o 
  -2  -5   1      311.23      322.29     20.43 o 
  -1  -5   1      174.40      170.20     10.01 o 
   0  -5   1      119.44      106.49      6.23 o 
   1  -5   1      161.89      155.24     10.33 o 
   2  -5   1      248.21      237.92     16.68 o 
   3  -5   1        7.19        9.09      7.19 o 
   4  -5   1      615.30      570.46     25.66 o 
   5  -5   1      222.20      198.39     17.26 o 
   6  -5   1       32.35       38.67     13.13 o 
  -6  -4   1       82.35      104.70     13.24 o 
  -5  -4   1      175.97      191.43     17.92 o 
  -4  -4   1       15.43       15.24      7.61 o 
  -3  -4   1        4.31        8.50      5.90 o 
  -2  -4   1      133.24      157.61      8.38 o 
  -1  -4   1      463.51      475.82     12.30 o 
   0  -4   1      135.67      162.69     11.92 o 
   1  -4   1      575.93      528.23     16.23 o 
   2  -4   1      565.19      526.46     17.64 o 
   3  -4   1      338.37      373.37     20.13 o 
   4  -4   1      983.68      940.79     28.46 o 
   5  -4   1       65.13       78.64     12.52 o 
   6  -4   1       42.03       34.15     15.13 o 
  -6  -3   1        4.55        3.77      7.68 o 
  -5  -3   1        2.15        6.48      7.02 o 
  -4  -3   1      157.14      150.82     12.92 o 
  -3  -3   1       55.73       51.22      8.04 o 
  -2  -3   1      623.73      626.68     15.18 o 
  -1  -3   1      108.03      110.79      5.95 o 
   0  -3   1       71.98       64.58      4.08 o 
   1  -3   1     1005.56      948.30     21.78 o 
   2  -3   1      850.85      869.84     22.37 o 
   3  -3   1     1432.38     1425.79     26.39 o 
   4  -3   1      413.42      399.88     18.61 o 
   5  -3   1       35.63       27.52     10.03 o 
   6  -3   1       24.47       31.32     16.19 o 
  -6  -2   1       82.78       55.80     10.36 o 
  -5  -2   1       66.32       82.62     11.10 o 
  -4  -2   1      837.55      786.16     25.41 o 
  -3  -2   1       65.91       60.57      7.93 o 
  -2  -2   1      766.67      704.78     19.69 o 
  -1  -2   1      129.44      154.69      5.87 o 
   0  -2   1     2270.33     2302.35     33.90 o 
   1  -2   1     1657.20     1632.41     31.42 o 
   2  -2   1     5545.14     5844.82    100.49 o 
   3  -2   1     1228.71     1224.07     28.28 o 
   4  -2   1        1.36        0.53      5.88 o 
   5  -2   1      212.26      202.73     12.03 o 
   6  -2   1       37.68       20.97      9.51 o 
   7  -2   1       13.23       40.08      9.20 o 
  -7  -1   1      176.04      183.54     19.24 o 
  -6  -1   1       43.42       55.10     16.32 o 
  -5  -1   1      373.17      375.53     30.26 o 
  -4  -1   1      378.14      364.59     16.63 o 
  -3  -1   1      308.48      320.80     14.16 o 
  -2  -1   1        5.30        7.57      8.23 o 
  -1  -1   1     4873.24     5038.35     86.63 o 
   0  -1   1     3115.60     3246.05     82.10 o 
   1  -1   1     2034.93     2183.65     39.08 o 
   2  -1   1     1852.32     1924.91     44.63 o 
   3  -1   1      296.20      272.71     10.04 o 
   4  -1   1      100.53      110.64      8.17 o 
   5  -1   1      127.65      135.44     12.91 o 
   6  -1   1       27.39       27.81      8.34 o 
   7  -1   1      127.99      126.62     13.28 o 
  -7   0   1      117.65      140.48     14.30 o 
  -6   0   1       91.56      135.46     14.69 o 
  -5   0   1      291.32      273.91     17.27 o 
  -4   0   1      147.77      145.43      8.99 o 
  -3   0   1     1703.50     1627.97     36.84 o 
  -2   0   1        9.44       24.24      7.26 o 
  -1   0   1     1466.12     1542.33     43.53 o 
   0   0   1     1591.89     1783.98     25.76 o 
   1   0   1      759.03      772.92     14.46 o 
   2   0   1      168.57      177.46      7.04 o 
   3   0   1        8.58        9.45      4.48 o 
   4   0   1      315.06      295.53     14.52 o 
   5   0   1       17.23       12.12      5.84 o 
   6   0   1      204.89      211.01     15.86 o 
   7   0   1      171.60      162.77     14.08 o 
  -7   1   1       24.24        3.19      6.81 o 
  -6   1   1      546.57      565.21     24.91 o 
  -5   1   1      201.19      232.50     16.00 o 
  -4   1   1       43.69       47.99      7.07 o 
  -3   1   1      221.63      240.63      9.87 o 
  -2   1   1       47.98       51.36      5.50 o 
  -1   1   1      217.16      297.08      9.02 o 
   0   1   1      958.01      958.61     14.48 o 
   1   1   1     1271.10     1309.63     20.79 o 
   2   1   1        8.66        4.06      2.65 o 
   3   1   1      115.56      125.74      8.37 o 
   4   1   1     1335.61     1344.11     32.71 o 
   5   1   1      168.71      150.30     17.03 o 
   6   1   1      434.98      427.69     19.97 o 
   7   1   1        4.14       17.93      6.88 o 
  -7   2   1       63.75       74.41     12.03 o 
  -6   2   1      187.80      198.39     16.27 o 
  -5   2   1       58.20       72.37     22.03 o 
  -4   2   1       19.57       23.30      6.04 o 
  -3   2   1       45.83       50.47      5.93 o 
  -2   2   1      982.89     1020.34     19.88 o 
  -1   2   1     1888.25     2010.61     41.24 o 
   0   2   1      477.68      460.08      9.00 o 
   1   2   1     1177.55     1203.83     19.68 o 
   2   2   1      194.85      193.47      7.76 o 
   3   2   1      908.04      974.91     20.82 o 
   4   2   1      462.54      470.13     17.28 o 
   5   2   1      535.29      562.66     54.90 o 
   6   2   1       73.60       79.81     11.20 o 
   7   2   1        1.56       16.81     16.46 o 
  -6   3   1       35.42       44.24     19.38 o 
  -5   3   1       76.34       67.09      9.28 o 
  -4   3   1      376.45      391.78     13.97 o 
  -3   3   1       54.52       45.72      5.74 o 
  -2   3   1     2699.31     2710.86     42.34 o 
  -1   3   1      570.13      569.63     15.44 o 
   0   3   1      910.73      831.04     14.89 o 
   1   3   1        5.37        1.43      2.89 o 
   2   3   1      376.87      408.51     11.60 o 
   3   3   1      483.32      460.66     22.49 o 
   4   3   1      556.98      586.67     17.25 o 
   5   3   1      435.27      429.03     19.55 o 
   6   3   1        0.90       -1.47      6.64 o 
   7   3   1       33.37       13.27     16.99 o 
  -6   4   1       70.05       66.18     20.88 o 
  -5   4   1      166.25      144.55     16.00 o 
  -4   4   1       72.10       83.74     15.09 o 
  -3   4   1      235.57      234.21      9.09 o 
  -2   4   1      741.12      730.99     21.09 o 
  -1   4   1       57.75       45.44      6.50 o 
   0   4   1       25.28       36.82      4.38 o 
   1   4   1        2.77       -0.24      3.27 o 
   2   4   1     1146.99     1218.44     23.26 o 
   3   4   1      506.50      543.67     16.02 o 
   4   4   1      475.03      499.14     20.24 o 
   5   4   1      197.80      206.84     14.93 o 
   6   4   1        0.94       -2.09     11.41 o 
  -6   5   1        2.35       -8.58     13.63 o 
  -5   5   1       42.49       40.48     12.53 o 
  -4   5   1       16.33       18.15     11.50 o 
  -3   5   1      686.33      665.52     22.45 o 
  -2   5   1       11.72       16.45      6.82 o 
  -1   5   1      363.80      398.24     15.25 o 
   0   5   1       78.37       92.37      5.95 o 
   1   5   1       55.96       48.09      5.25 o 
   2   5   1      945.81      989.74     21.12 o 
   3   5   1     1247.77     1308.01     27.30 o 
   4   5   1       51.96       37.59      8.41 o 
   5   5   1       34.75       29.02      7.18 o 
   6   5   1       32.94       14.69     17.70 o 
  -6   6   1       17.83       42.73     16.10 o 
  -5   6   1        2.79        6.37     11.18 o 
  -4   6   1      341.83      312.43     23.84 o 
  -3   6   1      285.24      251.25     32.52 o 
  -2   6   1      149.73      128.92     14.78 o 
  -1   6   1        1.54       -3.29      6.00 o 
   0   6   1       98.33       90.12      6.58 o 
   1   6   1      559.43      527.05     14.12 o 
   2   6   1      981.13     1011.30     22.36 o 
   3   6   1      763.91      824.34     21.35 o 
   4   6   1      153.17      168.90     20.08 o 
   5   6   1        1.40       -5.34     10.62 o 
   6   6   1      173.61      197.30     29.11 o 
  -5   7   1       18.89       46.37     13.74 o 
  -4   7   1       73.16       51.82     15.48 o 
  -3   7   1        1.85       10.54     11.41 o 
  -2   7   1        9.36       16.39     11.33 o 
  -1   7   1        3.29       -3.50      7.30 o 
   0   7   1      792.35      743.96     23.26 o 
   1   7   1     1900.19     1837.72     40.89 o 
   2   7   1      602.46      625.16     17.80 o 
   3   7   1      100.27      111.48      9.85 o 
   4   7   1      100.91      134.98     20.26 o 
   5   7   1       12.17       20.41      7.39 o 
  -5   8   1       93.58       76.39     15.36 o 
  -4   8   1        2.14        5.56     16.32 o 
  -3   8   1        0.84        0.77     10.16 o 
  -2   8   1      296.82      234.77     29.99 o 
  -1   8   1      180.09      159.52     13.80 o 
   0   8   1      798.64      725.29     24.57 o 
   1   8   1      587.62      572.98     21.77 o 
   2   8   1       36.08       27.64      6.89 o 
   3   8   1        4.13        5.30      6.49 o 
   4   8   1        2.67       18.37      9.51 o 
   5   8   1       71.61       74.23     21.41 o 
  -4   9   1       10.81        6.35     12.55 o 
  -3   9   1       16.49       24.40     11.90 o 
  -2   9   1       89.38       72.43     13.45 o 
  -1   9   1      145.48      135.14     14.40 o 
   0   9   1      286.67      304.13     17.86 o 
   1   9   1        6.90        5.42      7.28 o 
   2   9   1       12.56        3.82     14.29 o 
   3   9   1        3.72       -5.22      9.20 o 
   4   9   1       86.11      102.43     11.76 o 
  -3  10   1       31.55       52.21     15.56 o 
  -2  10   1       30.98       15.54     11.85 o 
  -1  10   1      227.16      208.07     23.36 o 
   0  10   1       13.63       22.94      9.97 o 
   1  10   1       34.99       36.35      9.90 o 
   2  10   1       54.62       75.10     11.90 o 
   3  10   1       45.18       40.26     10.17 o 
  -2  11   1       50.51       24.66     15.48 o 
  -1  11   1      161.07      130.90     16.78 o 
   0  11   1        1.41        4.72      9.61 o 
   1  11   1       40.73       47.39     11.67 o 
   2  11   1       52.15       71.49     12.65 o 
   0 -11   2       23.30       18.49     10.39 o 
  -2 -10   2      105.43       74.06     15.93 o 
  -1 -10   2       72.37       93.43     19.02 o 
   0 -10   2        5.37       -9.43      9.43 o 
   1 -10   2        1.88       12.44     32.69 o 
   2 -10   2        0.52       10.70     11.77 o 
   3 -10   2       27.50       35.81     14.73 o 
  -3  -9   2       66.53       62.64     16.72 o 
  -2  -9   2       96.09      138.73     19.11 o 
  -1  -9   2      169.71      148.15     15.37 o 
   0  -9   2       14.96        5.65     16.72 o 
   1  -9   2        5.48       15.97     10.65 o 
   2  -9   2        2.47        7.25     10.27 o 
   3  -9   2      117.21      108.57     33.89 o 
   4  -9   2       48.16       50.40     12.94 o 
  -4  -8   2       56.05       57.28     11.59 o 
  -3  -8   2      263.37      323.63     34.95 o 
  -2  -8   2      166.95      215.53     21.50 o 
  -1  -8   2      131.74      135.05     13.36 o 
   0  -8   2       12.14        5.63      8.64 o 
   1  -8   2        2.41       13.39      8.27 o 
   2  -8   2      197.25      187.40     24.15 o 
   3  -8   2      333.64      308.05     21.77 o 
   4  -8   2       66.74       70.36     14.26 o 
   5  -8   2      117.87       68.20     23.45 o 
  -5  -7   2       43.34       51.70     10.65 o 
  -4  -7   2      331.29      400.94     21.68 o 
  -3  -7   2      151.27      205.56     28.53 o 
  -2  -7   2      114.65      123.47     11.25 o 
  -1  -7   2        4.96        1.45     11.63 o 
   0  -7   2      203.42      200.54     13.72 o 
   1  -7   2       42.04       44.22      8.87 o 
   2  -7   2      679.36      602.50     23.06 o 
   3  -7   2      183.31      176.82     15.74 o 
   4  -7   2       50.47       47.59     12.31 o 
   5  -7   2        9.31       33.16     16.90 o 
  -5  -6   2       75.86       68.94     26.41 o 
  -4  -6   2       92.10      111.92     13.59 o 
  -3  -6   2      470.65      494.08     21.00 o 
  -2  -6   2       83.60       86.55      8.49 o 
  -1  -6   2       15.03        7.64      5.33 o 
   0  -6   2      356.06      344.80     20.50 o 
   1  -6   2      182.47      163.01     11.80 o 
   2  -6   2       28.60       28.38      7.97 o 
   3  -6   2       24.42       37.30      9.43 o 
   4  -6   2      173.38      181.17     19.11 o 
   5  -6   2        4.37        5.21     11.28 o 
   6  -6   2      124.18      149.72     29.33 o 
  -6  -5   2      103.96       96.74     17.52 o 
  -5  -5   2       65.32       71.55     12.08 o 
  -4  -5   2      107.85       99.63     13.05 o 
  -3  -5   2      324.18      344.05     40.83 o 
  -2  -5   2       48.08       48.27      6.76 o 
  -1  -5   2        8.01        8.01      4.76 o 
   0  -5   2        1.36        4.75      3.44 o 
   1  -5   2      992.03      951.30     25.07 o 
   2  -5   2      304.07      294.47     14.77 o 
   3  -5   2      278.53      316.46     16.24 o 
   4  -5   2      189.29      188.48     14.46 o 
   5  -5   2      108.20       95.15     13.27 o 
   6  -5   2       52.03       58.64     12.42 o 
  -6  -4   2       63.30       79.00     11.96 o 
  -5  -4   2      132.63      133.70     28.53 o 
  -4  -4   2      414.95      428.57     19.81 o 
  -3  -4   2       24.04       17.08      7.03 o 
  -2  -4   2      144.12      160.80      8.54 o 
  -1  -4   2      858.97      881.11     18.06 o 
   0  -4   2     1006.36      995.78     19.02 o 
   1  -4   2     2682.88     2618.77     50.95 o 
   2  -4   2      650.74      657.23     20.18 o 
   3  -4   2       77.34       87.97      9.70 o 
   4  -4   2        1.86       -2.61      6.70 o 
   5  -4   2      136.19      134.00     14.03 o 
   6  -4   2       63.94       58.00     14.02 o 
  -6  -3   2        9.12       17.61      8.87 o 
  -5  -3   2      491.75      432.23     37.74 o 
  -4  -3   2      212.35      208.98     15.09 o 
  -3  -3   2      297.31      277.63     21.81 o 
  -2  -3   2     1408.30     1333.55     31.52 o 
  -1  -3   2     3569.45     3744.13     55.67 o 
   0  -3   2     1526.21     1514.22     25.04 o 
   1  -3   2      597.60      589.88     17.87 o 
   2  -3   2      156.01      196.07     10.54 o 
   3  -3   2        1.41        0.66      4.27 o 
   4  -3   2       63.44       75.12     10.01 o 
   5  -3   2      560.09      522.88     39.02 o 
   6  -3   2       40.00       37.25     13.27 o 
  -6  -2   2      105.20      124.86     14.37 o 
  -5  -2   2      621.18      539.23     38.66 o 
  -4  -2   2      181.43      188.27     13.68 o 
  -3  -2   2      730.32      729.91     22.53 o 
  -2  -2   2     1161.33     1127.06     27.51 o 
  -1  -2   2      447.12      418.65      9.72 o 
   0  -2   2      238.23      225.63      6.57 o 
   1  -2   2      543.54      596.51     20.46 o 
   2  -2   2      276.77      256.98      8.41 o 
   3  -2   2       79.94       84.62      6.50 o 
   4  -2   2      263.84      269.39     12.82 o 
   5  -2   2      185.38      199.77     26.61 o 
   6  -2   2       70.52      106.26     18.85 o 
   7  -2   2        2.28       26.54      7.79 o 
  -6  -1   2      352.45      368.54     20.62 o 
  -5  -1   2       57.62       52.55     10.36 o 
  -4  -1   2      284.39      274.63     15.04 o 
  -3  -1   2      463.45      439.54     16.67 o 
  -2  -1   2      149.34      157.02      9.55 o 
  -1  -1   2     1017.59     1029.74     22.37 o 
   0  -1   2     1418.14     1422.51     21.86 o 
   1  -1   2     3008.05     3183.32     58.12 o 
   2  -1   2      690.59      703.45     17.69 o 
   3  -1   2       65.05       63.59      5.86 o 
   4  -1   2      289.76      299.01     11.79 o 
   5  -1   2       34.87       41.99      9.04 o 
   6  -1   2      425.32      423.28     19.45 o 
  -6   0   2      189.59      196.18     22.03 o 
  -5   0   2        7.40       19.28      9.82 o 
  -4   0   2      577.41      584.76     36.98 o 
  -3   0   2     1210.03     1192.05     30.79 o 
  -2   0   2      212.12      210.60     19.95 o 
  -1   0   2      341.03      340.35     10.28 o 
   0   0   2      328.63      326.58      7.05 o 
   1   0   2        3.82       -3.89      7.79 o 
   2   0   2       58.17       86.20      5.10 o 
   3   0   2     1837.66     1848.01     31.96 o 
   4   0   2     1055.90     1024.92     28.85 o 
   5   0   2      185.50      200.55     11.16 o 
   6   0   2      140.70      156.58     13.63 o 
   7   0   2      169.15      154.22     23.27 o 
  -6   1   2      142.11      153.86     16.14 o 
  -5   1   2      183.63      224.20     16.07 o 
  -4   1   2      447.14      480.93     18.40 o 
  -3   1   2      185.68      194.36      9.22 o 
  -2   1   2     1098.88     1126.52     20.37 o 
  -1   1   2      956.80     1054.48     31.12 o 
   0   1   2        2.23       -0.98      1.71 o 
   1   1   2     8000.96     8120.90    143.92 o 
   2   1   2      854.47      850.41     16.64 o 
   3   1   2     1159.70     1174.21     23.24 o 
   4   1   2      202.89      224.93     10.57 o 
   5   1   2       89.60       98.68      8.44 o 
   6   1   2       59.63       50.87     11.41 o 
   7   1   2      213.43      191.11     26.99 o 
  -6   2   2       80.19      107.57     17.65 o 
  -5   2   2      636.50      696.49     36.72 o 
  -4   2   2       48.19       48.83      7.71 o 
  -3   2   2      147.09      163.60      8.79 o 
  -2   2   2     1758.29     1805.31     30.30 o 
  -1   2   2      828.28      823.98     22.42 o 
   0   2   2     2316.30     2282.99     40.64 o 
   1   2   2      791.19      814.78     17.93 o 
   2   2   2       39.36       57.96      4.83 o 
   3   2   2        3.36        2.12      3.68 o 
   4   2   2       12.85       19.92      5.38 o 
   5   2   2      496.79      478.93     19.42 o 
   6   2   2      288.87      251.26     37.65 o 
   7   2   2      168.37      159.79     26.81 o 
  -5   3   2      277.66      309.96     18.20 o 
  -4   3   2       50.42       62.48      7.70 o 
  -3   3   2     1056.48     1067.64     22.51 o 
  -2   3   2      114.90       97.44      6.10 o 
  -1   3   2      734.74      792.36     25.56 o 
   0   3   2      158.88      193.80      6.26 o 
   1   3   2      645.60      720.97     14.01 o 
   2   3   2       58.88       65.86      8.58 o 
   3   3   2      250.33      295.35     20.82 o 
   4   3   2      797.50      824.53     20.92 o 
   5   3   2      862.40      847.84     27.34 o 
   6   3   2       64.85       61.85     18.67 o 
   7   3   2       28.32       33.71     18.76 o 
  -6   4   2       48.29       23.27     18.58 o 
  -5   4   2       30.34       41.14     14.95 o 
  -4   4   2      276.93      276.67     16.86 o 
  -3   4   2       71.52       66.81      6.22 o 
  -2   4   2        2.46       -1.75      3.01 o 
  -1   4   2      183.56      189.99     10.50 o 
   0   4   2       35.60       40.33      4.34 o 
   1   4   2      151.48      140.26      6.55 o 
   2   4   2     2772.15     2943.24     46.35 o 
   3   4   2      172.73      180.07     14.81 o 
   4   4   2      974.45     1033.01     24.59 o 
   5   4   2      131.44      134.22     12.11 o 
   6   4   2       92.25       97.15     22.21 o 
  -6   5   2       25.56       11.15     17.78 o 
  -5   5   2       15.20        6.55     11.14 o 
  -4   5   2      396.62      391.48     19.96 o 
  -3   5   2       14.17        3.45      7.07 o 
  -2   5   2      427.85      442.15     17.40 o 
  -1   5   2      730.63      732.15     21.25 o 
   0   5   2      126.57      116.84     12.71 o 
   1   5   2      328.77      289.42     22.56 o 
   2   5   2      573.37      578.78     14.90 o 
   3   5   2      752.58      772.76     19.34 o 
   4   5   2      306.37      368.81     22.82 o 
   5   5   2       48.38       61.89     14.20 o 
   6   5   2      178.62      188.37     27.96 o 
  -6   6   2       41.19       38.05     17.25 o 
  -5   6   2       69.00       80.52     14.76 o 
  -4   6   2      309.34      285.64     32.12 o 
  -3   6   2      392.27      414.20     19.36 o 
  -2   6   2       95.97       79.44     10.17 o 
  -1   6   2        2.40       -1.75      5.87 o 
   0   6   2      585.45      557.34     13.90 o 
   1   6   2      652.75      643.68     19.75 o 
   2   6   2      163.65      165.49     10.12 o 
   3   6   2     1464.47     1538.32     30.97 o 
   4   6   2        4.91       -0.74      6.09 o 
   5   6   2        9.54       12.39     14.69 o 
   6   6   2        7.05        4.78     14.60 o 
  -5   7   2      103.13      121.18     18.09 o 
  -4   7   2       26.39       14.14     10.68 o 
  -3   7   2      185.35      151.94     14.69 o 
  -2   7   2       53.63       45.37      9.73 o 
  -1   7   2       28.40       22.63      8.04 o 
   0   7   2     1013.77      956.47     52.02 o 
   1   7   2      433.78      449.57     14.28 o 
   2   7   2      123.88      121.15      8.78 o 
   3   7   2        1.02        6.10      7.19 o 
   4   7   2        7.53       12.00      6.21 o 
   5   7   2       24.20       35.04     17.78 o 
  -5   8   2       98.64       67.63     16.39 o 
  -4   8   2        4.98       -3.96     11.18 o 
  -3   8   2      113.75       90.11     13.84 o 
  -2   8   2      178.04      158.04     15.17 o 
  -1   8   2      307.81      295.78     16.81 o 
   0   8   2       22.85       29.94      8.71 o 
   1   8   2       15.48        4.14      6.92 o 
   2   8   2       10.79       13.61      7.62 o 
   3   8   2       14.10       23.94      6.49 o 
   4   8   2      122.48      132.88     11.68 o 
   5   8   2      183.99      190.49     28.31 o 
  -4   9   2       77.59       50.52     14.95 o 
  -3   9   2       48.35       55.24     13.73 o 
  -2   9   2       44.30       54.23     17.78 o 
  -1   9   2       47.00       49.30     11.31 o 
   0   9   2        2.11       14.70     11.15 o 
   1   9   2      136.11      156.30     13.32 o 
   2   9   2       75.03       68.27     10.57 o 
   3   9   2       65.91       70.34     12.39 o 
   4   9   2      193.87      224.56     25.84 o 
  -3  10   2        5.99       18.34     12.48 o 
  -2  10   2       96.32      103.51     21.85 o 
  -1  10   2       43.59       36.13     12.35 o 
   0  10   2      158.34      147.37     14.81 o 
   1  10   2       59.48       45.90     10.48 o 
   2  10   2       27.78       19.78      9.12 o 
   3  10   2        1.40        2.30      7.08 o 
  -2  11   2       56.30       84.19     15.82 o 
  -1  11   2       76.60       67.48     13.21 o 
   0  11   2        2.86       14.24      9.45 o 
   1  11   2       20.57       28.33     10.11 o 
   2  11   2        5.89       -0.92      7.45 o 
  -2 -10   3       35.49       52.64     15.57 o 
  -1 -10   3      194.76      198.54     22.83 o 
   0 -10   3      100.44       88.19     14.69 o 
   1 -10   3       73.61       52.81     14.56 o 
   2 -10   3       35.21       29.16     13.64 o 
  -3  -9   3       12.28        5.57     12.12 o 
  -2  -9   3      313.34      384.52     28.76 o 
  -1  -9   3       67.74       70.81     13.24 o 
   0  -9   3      139.84      147.98     18.93 o 
   1  -9   3        6.39        4.07     10.19 o 
   2  -9   3       29.34       41.19     11.75 o 
   3  -9   3       24.67       54.70     13.55 o 
   4  -9   3      118.46      136.73     17.95 o 
  -4  -8   3        8.51       10.24      9.48 o 
  -3  -8   3       83.17      109.09     23.18 o 
  -2  -8   3       74.17       79.72     17.25 o 
  -1  -8   3      124.64      128.79     14.12 o 
   0  -8   3      137.33      151.99     14.72 o 
   1  -8   3       34.53       34.37      9.89 o 
   2  -8   3      127.42      118.04     40.17 o 
   3  -8   3      157.27      141.07     16.37 o 
   4  -8   3       16.33       14.99     11.15 o 
  -5  -7   3        6.60        1.87      8.04 o 
  -4  -7   3        7.81       -5.22     11.33 o 
  -3  -7   3      282.66      333.08     42.12 o 
  -2  -7   3       64.19       57.36     10.03 o 
  -1  -7   3      602.16      619.11     22.74 o 
   0  -7   3      100.43       89.65     11.17 o 
   1  -7   3        5.60        9.32      7.43 o 
   2  -7   3       84.16       70.23     14.91 o 
   3  -7   3      310.56      304.01     19.16 o 
   4  -7   3       38.58       34.23     12.01 o 
   5  -7   3        6.53        9.03      9.72 o 
  -5  -6   3        3.04        4.52      8.51 o 
  -4  -6   3      280.38      271.00     18.74 o 
  -3  -6   3      531.45      574.81     23.28 o 
  -2  -6   3      179.46      192.44     13.89 o 
  -1  -6   3       13.98       15.92      5.67 o 
   0  -6   3        6.08        9.82     11.15 o 
   1  -6   3      512.52      495.98     34.15 o 
   2  -6   3      324.44      300.94     19.82 o 
   3  -6   3      413.43      469.98     20.98 o 
   4  -6   3      176.66      166.22     31.23 o 
   5  -6   3       45.74       33.57     11.07 o 
   6  -6   3        2.51        0.54      7.83 o 
  -5  -5   3      307.89      299.71     19.71 o 
  -4  -5   3      125.23      150.01     14.35 o 
  -3  -5   3      141.32      138.15     12.86 o 
  -2  -5   3      328.88      322.54     13.98 o 
  -1  -5   3       18.15       21.95      5.38 o 
   0  -5   3      660.34      640.84     15.36 o 
   1  -5   3     3458.06     3409.17     66.30 o 
   2  -5   3      546.09      517.55     19.02 o 
   3  -5   3       43.34       39.15      9.02 o 
   4  -5   3       29.00       24.56      8.45 o 
   5  -5   3       18.44       14.74      8.71 o 
   6  -5   3       27.32       27.57     10.12 o 
  -6  -4   3       50.27       30.97      9.40 o 
  -5  -4   3      349.72      325.73     19.37 o 
  -4  -4   3      240.41      280.59     17.13 o 
  -3  -4   3      102.20       87.34     10.57 o 
  -2  -4   3     1078.09     1064.66     28.47 o 
  -1  -4   3      452.37      436.87     14.54 o 
   0  -4   3     2372.81     2326.43     37.77 o 
   1  -4   3      309.52      302.51     13.34 o 
   2  -4   3       56.26       47.87      7.32 o 
   3  -4   3      145.36      147.20     11.55 o 
   4  -4   3       62.40       50.92      9.82 o 
   5  -4   3       70.98       89.60     12.23 o 
   6  -4   3      177.49      131.80     16.04 o 
  -6  -3   3      195.30      229.22     18.02 o 
  -5  -3   3      209.44      206.18     16.29 o 
  -4  -3   3      396.35      327.22     31.19 o 
  -3  -3   3      105.58      120.59     10.68 o 
  -2  -3   3       33.61       32.03      9.60 o 
  -1  -3   3      526.28      537.13     12.68 o 
   0  -3   3     1140.56     1146.64     20.77 o 
   1  -3   3       60.02       58.16      4.78 o 
   2  -3   3      341.64      403.14     14.78 o 
   3  -3   3      231.05      261.92     28.67 o 
   4  -3   3      112.82      131.13     23.93 o 
   5  -3   3      396.71      418.38     20.03 o 
   6  -3   3      124.41      146.56     16.04 o 
  -6  -2   3      106.21       81.41     13.01 o 
  -5  -2   3       61.05       76.94     11.74 o 
  -4  -2   3        1.23       -5.01      5.01 o 
  -3  -2   3       10.36        4.08      6.33 o 
  -2  -2   3       11.67       13.46      5.38 o 
  -1  -2   3     5268.71     5210.26     80.02 o 
   0  -2   3      150.31      143.27      7.04 o 
   1  -2   3      805.11      859.25     20.76 o 
   2  -2   3        9.23        5.55      3.36 o 
   3  -2   3        1.96        5.04      4.03 o 
   4  -2   3      285.78      313.33     14.84 o 
   5  -2   3      626.84      602.53     30.52 o 
   6  -2   3      127.85      129.00     15.84 o 
  -6  -1   3        6.13        1.51      8.85 o 
  -5  -1   3        1.14        8.79      7.35 o 
  -4  -1   3      187.49      172.85     13.06 o 
  -3  -1   3      501.42      493.41     18.09 o 
  -2  -1   3     1588.89     1567.42     34.65 o 
  -1  -1   3     3739.59     3792.70     68.18 o 
   0  -1   3       31.08       30.80      3.25 o 
   1  -1   3       23.89       31.01      3.18 o 
   2  -1   3      105.18      131.52      6.26 o 
   3  -1   3     1976.53     2030.11     42.07 o 
   4  -1   3      712.47      737.98     18.44 o 
   5  -1   3       98.22      101.15     16.66 o 
   6  -1   3      215.19      197.04     20.79 o 
  -6   0   3      107.58      109.02     13.87 o 
  -5   0   3       74.02       86.36     20.62 o 
  -4   0   3      416.89      418.44     18.24 o 
  -3   0   3     1141.22     1085.04     28.89 o 
  -2   0   3      868.46      804.37     30.83 o 
  -1   0   3       40.75       41.71      4.76 o 
   0   0   3     2815.96     2750.70     54.50 o 
   1   0   3      447.82      417.07     13.12 o 
   2   0   3      258.52      269.71      8.29 o 
   3   0   3     2385.00     2535.21     41.52 o 
   4   0   3      229.84      218.76     10.27 o 
   5   0   3        5.33        2.99      4.72 o 
   6   0   3       40.60       53.41      7.81 o 
   7   0   3       31.71       21.68     14.42 o 
  -6   1   3      119.46      138.20     14.96 o 
  -5   1   3       96.07      118.88     12.95 o 
  -4   1   3        2.29        7.41     10.26 o 
  -3   1   3      602.27      618.07     34.24 o 
  -2   1   3     1371.48     1357.90     23.92 o 
  -1   1   3      252.89      256.47     10.86 o 
   0   1   3     1562.35     1505.76     82.46 o 
   1   1   3      400.01      365.01     12.21 o 
   2   1   3      353.66      397.08     11.60 o 
   3   1   3       47.71       77.85      8.97 o 
   4   1   3       67.52       64.13      6.78 o 
   5   1   3      194.43      211.41     10.89 o 
   6   1   3        0.99       -8.85     11.59 o 
   7   1   3      149.11      130.15     23.80 o 
  -6   2   3        3.95       10.29      8.48 o 
  -5   2   3       61.72       48.25     32.03 o 
  -4   2   3      167.18      164.08     13.38 o 
  -3   2   3      361.03      367.83     12.55 o 
  -2   2   3     1428.76     1640.60     28.50 o 
  -1   2   3       18.91       12.24      3.35 o 
   0   2   3       47.77       57.14      3.66 o 
   1   2   3       61.12       56.88      6.15 o 
   2   2   3     2458.61     2798.02     54.62 o 
   3   2   3       26.74       21.89      4.09 o 
   4   2   3      845.16      837.98     20.52 o 
   5   2   3       76.75       76.10      7.75 o 
   6   2   3       52.83       57.69     17.96 o 
   7   2   3      161.84      131.83     24.69 o 
  -6   3   3        3.33       -9.20     10.17 o 
  -5   3   3       62.76       76.51     12.96 o 
  -4   3   3      220.90      242.39     12.12 o 
  -3   3   3       93.93      109.04      8.07 o 
  -2   3   3       35.29       49.89      5.92 o 
  -1   3   3      264.37      264.97      8.76 o 
   0   3   3      300.02      309.72      9.13 o 
   1   3   3     4811.61     4944.10     70.90 o 
   2   3   3     1551.02     1594.59     27.10 o 
   3   3   3      612.87      648.11     27.14 o 
   4   3   3      252.27      253.05     11.41 o 
   5   3   3       15.13       15.75      5.06 o 
   6   3   3      100.34      117.85     22.30 o 
   7   3   3       85.15       91.57     22.83 o 
  -6   4   3        1.06        8.58     19.02 o 
  -5   4   3       26.26       28.05     15.57 o 
  -4   4   3      158.23      162.30     10.48 o 
  -3   4   3      443.68      480.65     14.55 o 
  -2   4   3      453.07      504.36     15.17 o 
  -1   4   3     2927.31     3010.19     71.93 o 
   0   4   3      912.34      978.06     18.56 o 
   1   4   3     3224.02     3266.10     49.58 o 
   2   4   3      202.18      217.86      7.98 o 
   3   4   3      304.21      311.43     11.05 o 
   4   4   3       68.03       75.30      7.65 o 
   5   4   3      166.14      183.06     23.62 o 
   6   4   3       75.71       79.28     20.44 o 
  -6   5   3        5.57      -16.72     16.72 o 
  -5   5   3      170.72      176.60     24.60 o 
  -4   5   3      781.76      744.74     47.60 o 
  -3   5   3      360.48      418.35     27.21 o 
  -2   5   3      394.02      449.27     12.45 o 
  -1   5   3      684.12      675.86     15.78 o 
   0   5   3      814.54      849.63     17.55 o 
   1   5   3        5.65        4.64      3.72 o 
   2   5   3      249.57      258.79      9.65 o 
   3   5   3       44.30       51.53      6.13 o 
   4   5   3       16.81       29.11      6.82 o 
   5   5   3       65.17       61.31     18.23 o 
   6   5   3      110.83       71.67     21.06 o 
  -5   6   3      167.25      181.11     23.76 o 
  -4   6   3      132.11      137.08     15.84 o 
  -3   6   3       86.17      109.09     12.76 o 
  -2   6   3       50.04       63.48      9.81 o 
  -1   6   3      155.48      151.20     11.81 o 
   0   6   3     1182.30     1220.70     23.65 o 
   1   6   3       45.08       44.21      5.91 o 
   2   6   3        8.77       12.19      5.53 o 
   3   6   3        5.48        1.78      4.29 o 
   4   6   3       77.77       97.68     12.31 o 
   5   6   3       35.77       37.34     16.90 o 
   6   6   3       57.97       59.81     20.35 o 
  -5   7   3       36.69       30.98     15.36 o 
  -4   7   3        1.14       -9.76      9.76 o 
  -3   7   3      318.98      286.69     31.10 o 
  -2   7   3      425.44      436.88     20.26 o 
  -1   7   3      129.12      140.24     19.69 o 
   0   7   3      272.89      268.41     15.00 o 
   1   7   3       56.71       54.58      6.88 o 
   2   7   3        1.28        2.42      7.61 o 
   3   7   3       24.46       29.81      6.36 o 
   4   7   3      344.98      330.82     28.76 o 
   5   7   3       47.31       59.10     19.29 o 
  -4   8   3       90.22       61.31     15.13 o 
  -3   8   3       97.36       69.11     27.56 o 
  -2   8   3      180.85      203.50     17.03 o 
  -1   8   3       68.72       54.88     19.38 o 
   0   8   3       28.11       23.41      7.76 o 
   1   8   3      112.01      109.58     10.90 o 
   2   8   3      235.87      227.29     11.64 o 
   3   8   3       85.98      114.04     11.26 o 
   4   8   3      104.82      128.20     21.41 o 
   5   8   3       13.54       10.00     16.63 o 
  -4   9   3       46.04       42.92     14.75 o 
  -3   9   3       13.22        6.71     12.25 o 
  -2   9   3       58.06       56.54     14.20 o 
  -1   9   3      330.33      334.38     33.67 o 
   0   9   3       70.52       70.52     10.72 o 
   1   9   3      245.34      238.87     14.73 o 
   2   9   3       12.58        2.39      6.25 o 
   3   9   3       26.59       22.65     24.86 o 
  -3  10   3       61.95       75.58     15.36 o 
  -2  10   3      174.06      130.41     36.45 o 
  -1  10   3       95.59       76.66     13.75 o 
   0  10   3        2.17        4.36      9.73 o 
   1  10   3       15.53       37.19      9.42 o 
   2  10   3        1.03        2.40      7.20 o 
   3  10   3        5.18      -11.68     32.21 o 
  -2  11   3       32.48       32.66     11.67 o 
  -1  11   3        4.71        3.39     13.23 o 
   0  11   3       17.89       25.73     10.31 o 
   1  11   3        3.55       25.94     10.97 o 
   2  11   3       76.29       58.22     31.85 o 
  -1 -10   4       53.32       61.31     16.10 o 
   0 -10   4       48.93       49.85     25.53 o 
   1 -10   4       86.99       67.53     14.71 o 
   2 -10   4       71.35       52.10     14.95 o 
  -3  -9   4       22.54       17.96     13.27 o 
  -2  -9   4        0.78       19.20     12.48 o 
  -1  -9   4      124.75      106.44     18.40 o 
   0  -9   4       53.88       57.46     12.88 o 
   1  -9   4       58.15       34.37     17.83 o 
   2  -9   4       87.63       65.60     13.52 o 
   3  -9   4       11.33        8.91     11.90 o 
  -4  -8   4       26.58       37.65     24.77 o 
  -3  -8   4        9.22        3.46      8.31 o 
  -2  -8   4       94.62       63.08     16.28 o 
  -1  -8   4      133.93      135.46     19.73 o 
   0  -8   4       98.63       75.90     12.09 o 
   1  -8   4       93.72       68.97     11.85 o 
   2  -8   4      206.89      192.30     30.92 o 
   3  -8   4       29.35       12.29     10.23 o 
   4  -8   4       90.80      101.05     14.50 o 
  -4  -7   4       88.55      101.05     13.61 o 
  -3  -7   4      146.83      152.74     15.17 o 
  -2  -7   4      125.14      178.61     14.86 o 
  -1  -7   4      161.08      144.94     13.84 o 
   0  -7   4      232.47      208.37     29.02 o 
   1  -7   4       91.12      117.98     13.09 o 
   2  -7   4       30.48       51.93     13.49 o 
   3  -7   4      269.70      257.60     17.98 o 
   4  -7   4       45.75       36.78     25.48 o 
   5  -7   4        0.54       -3.34      7.71 o 
  -5  -6   4       29.83       41.95     10.67 o 
  -4  -6   4      200.75      217.46     17.56 o 
  -3  -6   4      246.33      279.63     17.94 o 
  -2  -6   4      174.62      203.87     14.57 o 
  -1  -6   4        1.10       -5.28      5.28 o 
   0  -6   4      340.56      321.10     15.66 o 
   1  -6   4      183.07      181.63     19.77 o 
   2  -6   4      103.02       97.82     11.52 o 
   3  -6   4      333.02      302.83     17.41 o 
   4  -6   4       63.35       71.80     14.78 o 
   5  -6   4        9.56       23.90     10.75 o 
  -5  -5   4      187.70      214.58     21.28 o 
  -4  -5   4       96.27      111.28     13.71 o 
  -3  -5   4       62.96       62.58     10.60 o 
  -2  -5   4      121.29       96.21     10.48 o 
  -1  -5   4       17.58       15.03      5.34 o 
   0  -5   4      194.54      181.98      8.88 o 
   1  -5   4      545.48      521.64     13.72 o 
   2  -5   4      415.81      404.59     20.08 o 
   3  -5   4        3.46        9.87      7.13 o 
   4  -5   4        5.18       17.16      7.48 o 
   5  -5   4       55.31       69.07     12.03 o 
   6  -5   4        1.63       -1.74      8.17 o 
  -6  -4   4       32.16       30.75      8.56 o 
  -5  -4   4      408.52      414.95     21.57 o 
  -4  -4   4        2.32       -2.25      6.48 o 
  -3  -4   4       24.29       37.99      8.50 o 
  -2  -4   4        1.67       -0.67      6.77 o 
  -1  -4   4      554.41      555.96     14.16 o 
   0  -4   4        6.15        0.21      4.30 o 
   1  -4   4      486.67      449.63     12.25 o 
   2  -4   4      154.24      145.26      7.38 o 
   3  -4   4       39.48       55.66     10.35 o 
   4  -4   4      134.74      140.09     16.85 o 
   5  -4   4      185.34      184.05     18.27 o 
   6  -4   4      108.34      107.51     14.33 o 
  -6  -3   4       47.87       38.07     10.70 o 
  -5  -3   4       13.94       23.40      9.45 o 
  -4  -3   4        5.17       10.61      6.92 o 
  -3  -3   4       13.69       14.76      6.71 o 
  -2  -3   4       38.53       47.22      7.64 o 
  -1  -3   4      382.13      338.55     14.94 o 
   0  -3   4      509.19      497.36     12.50 o 
   1  -3   4      868.06      905.48     49.33 o 
   2  -3   4      667.76      711.02     16.31 o 
   3  -3   4      313.15      337.93     11.47 o 
   4  -3   4      525.16      505.91     25.13 o 
   5  -3   4       67.66       72.73     12.30 o 
   6  -3   4      203.43      202.90     17.08 o 
  -6  -2   4       66.30       69.44     18.36 o 
  -5  -2   4        3.90        6.08      8.13 o 
  -4  -2   4      217.15      194.16     14.13 o 
  -3  -2   4       21.65       20.88      6.44 o 
  -2  -2   4      610.94      529.44     22.38 o 
  -1  -2   4     1491.85     1453.12     29.02 o 
   0  -2   4     1848.98     1849.43     30.14 o 
   1  -2   4      751.78      777.39     22.03 o 
   2  -2   4      915.22     1002.01     19.65 o 
   3  -2   4      183.45      173.73      9.06 o 
   4  -2   4       41.12       50.88      6.92 o 
   5  -2   4      200.46      214.99     11.95 o 
   6  -2   4      245.10      244.46     21.85 o 
  -6  -1   4       34.85       23.82      8.96 o 
  -5  -1   4       35.45       48.70      9.82 o 
  -4  -1   4      370.86      346.23     16.92 o 
  -3  -1   4      122.41      119.27     10.79 o 
  -2  -1   4      737.68      680.62     22.69 o 
  -1  -1   4     1043.35     1116.94     25.85 o 
   0  -1   4      958.53      865.41     30.76 o 
   1  -1   4       10.02        8.67      3.04 o 
   2  -1   4       23.38       22.11      3.86 o 
   3  -1   4      961.46     1013.01     21.07 o 
   4  -1   4      161.82      148.08      8.94 o 
   5  -1   4      538.66      508.68     17.21 o 
   6  -1   4       78.90       88.39     17.78 o 
  -6   0   4       32.84       25.93      9.24 o 
  -5   0   4       14.82       12.90      7.40 o 
  -4   0   4       19.69       13.57      6.88 o 
  -3   0   4      276.13      247.87     26.06 o 
  -2   0   4      387.22      391.97     14.59 o 
  -1   0   4       93.26      100.39      5.45 o 
   0   0   4     1909.04     1777.36     32.11 o 
   1   0   4       19.49       23.65      2.44 o 
   2   0   4      409.43      454.83     11.17 o 
   3   0   4     1230.07     1251.26     24.16 o 
   4   0   4     1063.66     1117.67     50.30 o 
   5   0   4       76.15       93.43     17.78 o 
   6   0   4        2.69       -9.82     12.65 o 
  -6   1   4       32.98       34.19     10.23 o 
  -5   1   4       51.82       59.40     24.91 o 
  -4   1   4       76.84       82.21     10.54 o 
  -3   1   4      852.81      839.14     24.81 o 
  -2   1   4      345.91      327.41     10.08 o 
  -1   1   4      301.02      259.87      8.12 o 
   0   1   4      144.40      153.97     12.26 o 
   1   1   4     2488.57     2461.78     49.29 o 
   2   1   4      940.98      879.17     24.60 o 
   3   1   4      899.77      968.83     34.24 o 
   4   1   4      870.78      897.28     21.03 o 
   5   1   4       71.88       65.03      8.95 o 
   6   1   4        1.12        0.24     17.30 o 
  -6   2   4        9.08       13.57     12.25 o 
  -5   2   4       76.19       88.68     35.26 o 
  -4   2   4      100.85      101.22     15.40 o 
  -3   2   4      645.82      693.99     29.75 o 
  -2   2   4      127.44      129.73      7.41 o 
  -1   2   4     2096.93     2187.21     39.65 o 
   0   2   4      129.57      123.70      8.09 o 
   1   2   4     3014.34     3017.41     66.05 o 
   2   2   4     3059.27     3168.79     64.56 o 
   3   2   4     1479.63     1531.17     71.22 o 
   4   2   4      406.22      431.08     17.25 o 
   5   2   4        5.15        7.94      9.69 o 
   6   2   4        1.89       17.61     14.24 o 
   7   2   4        0.81        2.74     15.57 o 
  -6   3   4       10.55       43.00     14.95 o 
  -5   3   4       59.45       65.47     14.16 o 
  -4   3   4      836.35      890.43     28.75 o 
  -3   3   4       28.72       42.96      6.57 o 
  -2   3   4      670.44      733.78     17.01 o 
  -1   3   4      498.65      515.26     13.05 o 
   0   3   4     1538.36     1591.46     43.80 o 
   1   3   4     3359.50     3424.77     50.60 o 
   2   3   4     2591.48     2652.04     41.37 o 
   3   3   4       32.71       44.57      4.69 o 
   4   3   4       14.49       10.57      4.00 o 
   5   3   4      101.56      105.10     13.58 o 
   6   3   4        8.09        3.27     13.36 o 
   7   3   4       28.12       15.84     17.52 o 
  -5   4   4      207.06      234.64     29.37 o 
  -4   4   4      274.51      279.26     14.53 o 
  -3   4   4       12.02       14.62      5.25 o 
  -2   4   4      720.25      760.00     17.86 o 
  -1   4   4      177.42      168.83     12.37 o 
   0   4   4     1291.92     1369.95     32.17 o 
   1   4   4      516.90      556.04     12.77 o 
   2   4   4        7.94        5.12      2.78 o 
   3   4   4       22.96       17.46      3.62 o 
   4   4   4      103.55       82.99     29.60 o 
   5   4   4      171.13      191.86     16.87 o 
   6   4   4      171.50      178.81     25.04 o 
  -6   5   4       52.28       24.33     17.87 o 
  -5   5   4       73.16       60.61     19.20 o 
  -4   5   4       23.85       38.27     12.32 o 
  -3   5   4      117.58      107.14     18.67 o 
  -2   5   4       17.39       16.01      4.56 o 
  -1   5   4      237.49      240.85     13.95 o 
   0   5   4      700.64      776.44     17.37 o 
   1   5   4       18.47        8.70      4.70 o 
   2   5   4      277.59      291.26      9.89 o 
   3   5   4      334.76      342.72     12.90 o 
   4   5   4       47.20       47.77     11.91 o 
   5   5   4      350.75      362.14     30.97 o 
   6   5   4      160.16      148.91     25.57 o 
  -5   6   4        0.79        4.07     14.69 o 
  -4   6   4       57.52       52.32     12.86 o 
  -3   6   4      274.21      266.17     17.87 o 
  -2   6   4        1.35        8.40      7.70 o 
  -1   6   4      546.88      546.36     32.06 o 
   0   6   4     1016.58     1015.29     21.61 o 
   1   6   4      212.19      207.85      9.12 o 
   2   6   4      272.37      275.07     10.64 o 
   3   6   4      143.76      164.03      9.49 o 
   4   6   4      266.60      244.50     18.71 o 
   5   6   4       38.05       59.37     18.40 o 
   6   6   4       77.19      107.32     24.69 o 
  -5   7   4       42.84       33.27     15.93 o 
  -4   7   4       26.47       22.56     12.09 o 
  -3   7   4      225.73      224.87     17.74 o 
  -2   7   4      167.76      177.16     14.52 o 
  -1   7   4      342.17      365.75     17.73 o 
   0   7   4       31.63       32.37      6.00 o 
   1   7   4      590.46      550.81     15.38 o 
   2   7   4        1.38        4.63      4.64 o 
   3   7   4      108.98      110.42     22.12 o 
   4   7   4      281.23      210.49     31.32 o 
   5   7   4       81.59      103.70     22.56 o 
  -4   8   4       17.29       39.46     13.78 o 
  -3   8   4        2.50        4.51     14.60 o 
  -2   8   4      226.64      219.15     17.00 o 
  -1   8   4       18.43       34.61     11.37 o 
   0   8   4       40.79       54.52     15.40 o 
   1   8   4      301.17      281.00     14.80 o 
   2   8   4       86.60       92.14      8.65 o 
   3   8   4      152.91      161.77     17.68 o 
   4   8   4       92.22       99.01     30.88 o 
  -4   9   4        6.75       -1.71     11.59 o 
  -3   9   4        2.71        9.25     12.17 o 
  -2   9   4       89.48      107.36     15.30 o 
  -1   9   4       40.65       40.76     11.27 o 
   0   9   4      339.01      358.66     36.28 o 
   1   9   4       16.17       14.46      7.20 o 
   2   9   4      103.67       96.37     13.49 o 
   3   9   4       23.61       11.31     14.00 o 
   4   9   4       35.57       71.93     23.18 o 
  -3  10   4       22.43       19.56     11.86 o 
  -2  10   4       51.95       47.10     12.77 o 
  -1  10   4      131.41      114.24     14.98 o 
   0  10   4       24.72       24.49      8.91 o 
   1  10   4        9.85       23.64      7.81 o 
   2  10   4      136.69      151.12     31.59 o 
   3  10   4       87.34      108.21     33.71 o 
  -2  11   4       35.08       64.14     12.96 o 
  -1  11   4      111.49      108.42     14.09 o 
   0  11   4        8.32       16.49      8.31 o 
   1  11   4       99.18      116.75     12.34 o 
   2  11   4      235.83      268.17     41.32 o 
   0 -10   5        5.46        2.30     13.98 o 
   1 -10   5        0.92        6.71     12.39 o 
  -2  -9   5        4.45       18.31     11.68 o 
  -1  -9   5       12.38        3.10     10.97 o 
   0  -9   5       17.16       -1.71     10.86 o 
   1  -9   5       89.10       69.79     14.27 o 
   2  -9   5      102.46       92.00     15.01 o 
   3  -9   5       83.61       86.35     13.82 o 
  -3  -8   5       69.66       45.12     16.19 o 
  -2  -8   5       44.81       70.34     17.34 o 
  -1  -8   5      155.61      107.77     18.58 o 
   0  -8   5       57.68       57.46     13.58 o 
   1  -8   5       70.47       68.85     12.35 o 
   2  -8   5       37.95       40.18     12.43 o 
   3  -8   5        9.73       17.51     23.98 o 
   4  -8   5        8.76       27.24     10.26 o 
  -4  -7   5      247.99      288.82     20.43 o 
  -3  -7   5      114.74      140.26     14.91 o 
  -2  -7   5       35.18       44.12     10.00 o 
  -1  -7   5       10.56       20.62     13.27 o 
   0  -7   5       15.71        5.84      8.31 o 
   1  -7   5       16.95       24.25      9.45 o 
   2  -7   5       12.66       24.39      9.46 o 
   3  -7   5      105.02      112.12     13.94 o 
   4  -7   5       34.64       39.07     11.57 o 
   5  -7   5       44.85       20.10     14.78 o 
  -5  -6   5      277.50      305.30     20.89 o 
  -4  -6   5        6.56        9.09      9.01 o 
  -3  -6   5       72.50       79.02     11.96 o 
  -2  -6   5        9.09       12.74     16.63 o 
  -1  -6   5        6.63       -0.34      5.55 o 
   0  -6   5      306.01      320.92     16.12 o 
   1  -6   5      306.71      295.95     16.19 o 
   2  -6   5        5.20        3.55      7.48 o 
   3  -6   5       34.24       40.70     10.11 o 
   4  -6   5      122.27      153.22     15.38 o 
   5  -6   5       61.30       64.08     11.08 o 
  -5  -5   5       39.62       41.26     10.46 o 
  -4  -5   5        3.41       -6.36      7.26 o 
  -3  -5   5       21.04       28.47      8.68 o 
  -2  -5   5      261.76      298.62     15.79 o 
  -1  -5   5      116.58      110.12      8.36 o 
   0  -5   5      285.48      271.39     11.14 o 
   1  -5   5        5.55       18.07      7.54 o 
   2  -5   5       78.85       86.98     10.54 o 
   3  -5   5        1.67        3.30      6.58 o 
   4  -5   5      533.94      569.75     23.27 o 
   5  -5   5      286.96      251.51     23.40 o 
   6  -5   5      134.33       85.52     11.73 o 
  -5  -4   5       28.55       29.22      9.07 o 
  -4  -4   5      246.82      266.83     17.59 o 
  -3  -4   5       30.96       39.41      8.90 o 
  -2  -4   5      134.32      114.23     11.04 o 
  -1  -4   5      315.86      306.78     10.92 o 
   0  -4   5       13.51       17.29      5.04 o 
   1  -4   5      134.58      126.25      7.64 o 
   2  -4   5      860.36      846.46     19.43 o 
   3  -4   5      467.04      498.39     24.42 o 
   4  -4   5      540.50      558.64     21.89 o 
   5  -4   5      143.82      149.65     14.25 o 
   6  -4   5       14.59       14.61     12.70 o 
  -6  -3   5       54.14       62.79     10.49 o 
  -5  -3   5      134.03      139.39     14.77 o 
  -4  -3   5      177.69      164.28     13.94 o 
  -3  -3   5        7.03        0.13      6.12 o 
  -2  -3   5      139.88      146.90     11.41 o 
  -1  -3   5      824.86      832.50     17.88 o 
   0  -3   5      251.06      240.65     11.16 o 
   1  -3   5     1513.18     1578.36     28.40 o 
   2  -3   5      157.56      170.68     10.49 o 
   3  -3   5      321.13      344.23     12.06 o 
   4  -3   5       22.65       35.32      7.37 o 
   5  -3   5      138.90      148.29     15.93 o 
   6  -3   5       22.83       49.90     28.40 o 
  -6  -2   5       53.88       48.84     12.92 o 
  -5  -2   5       71.59       51.16     13.94 o 
  -4  -2   5       37.95       46.94      9.00 o 
  -3  -2   5      113.17      106.97     10.86 o 
  -2  -2   5      804.48      753.02     34.77 o 
  -1  -2   5      187.70      183.40     10.35 o 
   0  -2   5      335.72      313.13     11.10 o 
   1  -2   5       32.56       37.35      5.09 o 
   2  -2   5       17.37       15.23      3.90 o 
   3  -2   5      400.29      436.29     12.98 o 
   4  -2   5      107.19      108.69      8.09 o 
   5  -2   5      405.17      402.46     15.30 o 
  -6  -1   5       18.76       23.98     14.55 o 
  -5  -1   5       51.89       47.33     25.04 o 
  -4  -1   5       13.98       12.01      6.97 o 
  -3  -1   5      410.74      348.38     22.61 o 
  -2  -1   5       22.36       18.28      5.79 o 
  -1  -1   5      101.40      107.50      6.05 o 
   0  -1   5      435.37      403.70     17.72 o 
   1  -1   5       21.11       30.94      5.05 o 
   2  -1   5     1432.28     1539.04     28.03 o 
   3  -1   5     1473.25     1493.78     27.69 o 
   4  -1   5      302.75      299.62     11.71 o 
   5  -1   5      167.65      176.83     18.66 o 
   6  -1   5      116.32      108.25     16.01 o 
  -6   0   5       23.46       24.48      9.19 o 
  -5   0   5        7.66        3.30      6.96 o 
  -4   0   5       21.61       27.78      7.25 o 
  -3   0   5      780.17      717.13     35.21 o 
  -2   0   5      179.34      168.11     10.47 o 
  -1   0   5     1387.53     1363.08     24.10 o 
   0   0   5     1632.59     1477.78     29.10 o 
   1   0   5      750.06      712.05     23.31 o 
   2   0   5      564.22      601.41     21.12 o 
   3   0   5      218.56      218.31      8.50 o 
   4   0   5      897.59      882.74     20.65 o 
   5   0   5       50.06       65.04     12.48 o 
   6   0   5       55.14       40.66     13.22 o 
   7   0   5       39.36       37.43     24.15 o 
  -6   1   5       41.72       52.62     11.33 o 
  -5   1   5       27.63       15.43      8.22 o 
  -4   1   5      752.26      743.94     46.45 o 
  -3   1   5      893.21      826.72     25.01 o 
  -2   1   5     2825.32     2593.20     55.14 o 
  -1   1   5        8.19        4.51      3.88 o 
   0   1   5       20.48       34.25      3.63 o 
   1   1   5      834.39      825.15     22.59 o 
   2   1   5      540.90      542.73     18.74 o 
   3   1   5      383.68      343.21     16.85 o 
   4   1   5     1106.37     1066.11     23.46 o 
   5   1   5        1.38       -7.12      9.51 o 
   6   1   5       17.04       13.75     11.93 o 
   7   1   5        1.15        4.69     23.18 o 
  -6   2   5      103.20      124.38     14.48 o 
  -5   2   5      784.12      779.50     28.83 o 
  -4   2   5      826.08      855.02     28.31 o 
  -3   2   5       90.44       87.51      9.47 o 
  -2   2   5      236.95      241.68      9.93 o 
  -1   2   5      211.56      263.48     13.35 o 
   0   2   5        2.41        2.89      3.35 o 
   1   2   5     3023.00     2965.15    124.00 o 
   2   2   5      343.43      313.92     23.58 o 
   3   2   5      747.39      694.40     24.43 o 
   4   2   5       65.13       61.27     11.37 o 
   5   2   5       23.20       30.70     15.84 o 
   6   2   5       24.41       14.60     16.72 o 
   7   2   5       84.37      103.34     28.93 o 
  -6   3   5      145.50      198.99     25.30 o 
  -5   3   5      410.36      389.89     20.49 o 
  -4   3   5       93.92       85.23     11.44 o 
  -3   3   5        9.32       13.65      5.57 o 
  -2   3   5       10.57       17.88      5.15 o 
  -1   3   5      318.11      311.24     14.61 o 
   0   3   5      916.89      896.43     19.16 o 
   1   3   5      155.75      134.40     15.75 o 
   2   3   5       39.97       21.32      9.16 o 
   3   3   5       25.45       39.24     18.80 o 
   4   3   5        8.84        6.28     13.45 o 
   5   3   5      641.45      618.10     39.11 o 
  -6   4   5      101.88      136.87     22.03 o 
  -5   4   5      136.57      182.35     26.81 o 
  -4   4   5       54.40       58.53      9.79 o 
  -3   4   5       48.08       45.70      7.11 o 
  -2   4   5        2.45        7.51      5.03 o 
  -1   4   5      303.22      321.32     11.37 o 
   0   4   5      124.39      134.03      6.97 o 
   1   4   5        4.01        1.41      2.52 o 
   2   4   5     1435.70     1381.58     24.69 o 
   3   4   5       79.07       77.96     11.76 o 
   4   4   5      593.97      586.25     38.84 o 
   5   4   5      434.72      457.43     35.74 o 
  -5   5   5       88.15      124.40     24.95 o 
  -4   5   5       15.24       13.05     11.60 o 
  -3   5   5       12.29       22.40      5.37 o 
  -2   5   5        1.20       -2.58      4.86 o 
  -1   5   5     1010.18     1005.73     22.20 o 
   0   5   5      531.97      535.93     14.47 o 
   1   5   5      658.28      662.61     31.74 o 
   2   5   5      495.26      501.65     13.03 o 
   3   5   5      198.32      198.61     16.21 o 
   4   5   5      234.15      199.96     26.90 o 
   5   5   5       35.30       55.21     19.64 o 
  -5   6   5        5.57      -13.54     15.04 o 
  -4   6   5       46.73       57.63     14.01 o 
  -3   6   5      188.86      173.57     15.62 o 
  -2   6   5      391.88      444.74     19.94 o 
  -1   6   5      315.97      321.91     24.39 o 
   0   6   5      524.04      540.32     15.38 o 
   1   6   5       22.45       29.77      4.85 o 
   2   6   5       50.78       48.76      5.46 o 
   3   6   5      242.55      212.24     17.74 o 
   4   6   5      305.06      310.40     21.67 o 
   5   6   5       37.92       72.46     24.69 o 
  -5   7   5        2.98      -14.33     14.33 o 
  -4   7   5       87.52       70.84     16.85 o 
  -3   7   5      117.45      127.33     15.54 o 
  -2   7   5      164.46      153.48     14.32 o 
  -1   7   5       95.56       85.99     13.49 o 
   0   7   5       23.49       25.59      6.13 o 
   1   7   5       52.94       60.23      6.36 o 
   2   7   5       97.52       87.23     10.67 o 
   3   7   5      327.97      328.38     20.53 o 
   4   7   5      224.69      192.81     20.32 o 
  -4   8   5        0.71       -1.58     12.76 o 
  -3   8   5        0.81       -6.96     10.55 o 
  -2   8   5       26.93       33.20      9.90 o 
  -1   8   5       89.76       91.36     11.49 o 
   0   8   5       40.56       47.26     13.54 o 
   1   8   5      275.91      270.54     15.42 o 
   2   8   5      207.49      207.30     16.85 o 
   3   8   5      163.71      171.39     25.84 o 
   4   8   5       80.17       83.94     17.96 o 
   5   8   5      319.15      318.34     36.81 o 
  -4   9   5       11.02       19.33     25.61 o 
  -3   9   5       52.88       52.33     38.58 o 
  -2   9   5       87.78      133.58     15.75 o 
  -1   9   5      123.64      132.55     24.46 o 
   0   9   5       26.20       39.34      9.11 o 
   1   9   5       72.52       68.16     10.17 o 
   2   9   5      171.93      156.07     29.99 o 
   3   9   5      175.88      181.93     19.09 o 
   4   9   5      313.62      325.53     26.70 o 
  -3  10   5       49.90       57.47     16.37 o 
  -2  10   5        6.25       10.88     10.79 o 
  -1  10   5       12.33       11.80     17.16 o 
   0  10   5       50.19       27.03      9.77 o 
   1  10   5      178.24      152.71     32.12 o 
   2  10   5      315.08      293.74     38.13 o 
   3  10   5      107.02      130.59     34.06 o 
  -1  11   5      134.81      156.55     25.13 o 
   0  11   5       98.95       97.38     12.55 o 
   1  11   5       51.69       44.33     31.41 o 
   2  11   5       51.16       77.86     35.04 o 
  -2  -9   6       69.81       87.50     17.16 o 
  -1  -9   6       15.43       31.14     15.40 o 
   0  -9   6       17.56        5.49     12.48 o 
   1  -9   6       35.08       40.88     12.12 o 
   2  -9   6       26.76       15.36      9.78 o 
  -3  -8   6       62.39       98.74     18.58 o 
  -2  -8   6       15.95       13.80     11.94 o 
  -1  -8   6        0.91        2.39     12.03 o 
   0  -8   6       53.70       70.90     13.11 o 
   1  -8   6       18.45       32.82     12.48 o 
   2  -8   6       53.64       58.84     12.18 o 
   3  -8   6       28.80       16.93      9.86 o 
   4  -8   6        4.13       -7.92      7.92 o 
  -4  -7   6       34.95       60.81     11.59 o 
  -3  -7   6        2.42       23.96     10.04 o 
  -2  -7   6        0.78       -4.53      7.74 o 
  -1  -7   6       32.11       32.47     13.36 o 
   0  -7   6      366.99      351.45     24.55 o 
   1  -7   6       12.70       29.12      9.74 o 
   2  -7   6      104.39       98.99     13.09 o 
   3  -7   6       21.87       30.01     11.02 o 
   4  -7   6       11.11       11.63     18.85 o 
  -4  -6   6        5.83       11.04      8.57 o 
  -3  -6   6      110.23      129.81     14.08 o 
  -2  -6   6      108.12       83.19     11.47 o 
  -1  -6   6      316.91      322.21     16.56 o 
   0  -6   6      178.82      169.86     18.80 o 
   1  -6   6      238.91      229.99     37.43 o 
   2  -6   6        2.78        0.68      7.44 o 
   3  -6   6        7.64        1.86     11.86 o 
   4  -6   6      171.68      199.21     17.20 o 
   5  -6   6       89.63       63.05     34.99 o 
  -5  -5   6      126.13      120.58     13.73 o 
  -4  -5   6       27.48       31.24      9.48 o 
  -3  -5   6      263.33      213.01     16.10 o 
  -2  -5   6      337.66      338.85     17.26 o 
  -1  -5   6      294.80      287.68     12.26 o 
   0  -5   6        1.04        3.95      5.34 o 
   1  -5   6      536.58      536.10     20.26 o 
   2  -5   6        1.07       -0.22      6.60 o 
   3  -5   6       98.60      126.51     12.50 o 
   4  -5   6      168.57      163.14     14.43 o 
   5  -5   6      125.86      102.55     13.54 o 
   6  -5   6       47.44       71.40     33.18 o 
  -5  -4   6      123.30      119.31     31.06 o 
  -4  -4   6      140.21      140.30     14.38 o 
  -3  -4   6       33.84       31.45      8.53 o 
  -2  -4   6      349.08      374.64     17.44 o 
  -1  -4   6      119.32      112.09      8.05 o 
   0  -4   6      223.18      230.75     10.20 o 
   1  -4   6      118.62      112.07     16.88 o 
   2  -4   6      140.30      140.74      9.81 o 
   3  -4   6      190.51      229.78     16.55 o 
   4  -4   6       63.31       54.15      9.38 o 
   5  -4   6       73.36       81.43     12.65 o 
   6  -4   6       61.61       72.29     32.12 o 
  -5  -3   6       46.27       49.01     10.43 o 
  -4  -3   6      146.83      114.25     12.99 o 
  -3  -3   6       95.22       92.33     10.95 o 
  -2  -3   6      177.72      182.58     17.34 o 
  -1  -3   6      272.15      270.85     10.12 o 
   0  -3   6      461.54      443.84     15.60 o 
   1  -3   6        1.29        0.28      4.45 o 
   2  -3   6      295.44      317.73     15.26 o 
   3  -3   6       62.95       51.40     12.05 o 
   4  -3   6       75.79       93.01     32.52 o 
   5  -3   6      180.60      187.63     35.61 o 
  -5  -2   6       55.09       57.60     19.82 o 
  -4  -2   6       83.59       75.92     11.50 o 
  -3  -2   6       91.40       72.08     10.00 o 
  -2  -2   6      267.57      254.10     13.38 o 
  -1  -2   6      591.67      575.93     13.87 o 
   0  -2   6      400.27      389.91     11.62 o 
   1  -2   6       46.89       47.68      5.76 o 
   2  -2   6      903.95      920.22     19.95 o 
   3  -2   6      135.79      151.02      8.14 o 
   4  -2   6      235.19      244.73     10.86 o 
   5  -2   6      148.91      153.24     26.10 o 
   6  -2   6       17.34       17.78     17.78 o 
  -6  -1   6       55.90       36.11     18.85 o 
  -5  -1   6        1.51        5.91      6.85 o 
  -4  -1   6      162.81      148.29     20.17 o 
  -3  -1   6      423.98      352.35     16.59 o 
  -2  -1   6      783.13      686.99     27.47 o 
  -1  -1   6     1314.46     1172.63     22.16 o 
   0  -1   6      879.76      812.21     17.24 o 
   1  -1   6      234.92      221.63      8.57 o 
   2  -1   6      344.20      351.92     15.69 o 
   3  -1   6      346.89      340.90     12.95 o 
   4  -1   6      198.74      187.98     15.71 o 
   5  -1   6       30.91       12.17     10.94 o 
   6  -1   6       73.56       82.00     15.04 o 
   7  -1   6       33.65       49.99     17.61 o 
  -6   0   6       46.68       50.55      9.73 o 
  -5   0   6       56.13       48.61     10.21 o 
  -4   0   6      388.74      336.59     17.57 o 
  -3   0   6     2047.80     1805.17     42.67 o 
  -2   0   6      644.60      574.20     18.95 o 
  -1   0   6      481.20      401.31     11.33 o 
   0   0   6       34.26       25.53      4.79 o 
   1   0   6      410.96      357.67     15.55 o 
   2   0   6      252.33      255.87      7.67 o 
   3   0   6      498.14      497.18     12.87 o 
   4   0   6        1.99        1.22      4.88 o 
   5   0   6        1.02        7.21     10.24 o 
   6   0   6       69.43       59.33     14.54 o 
   7   0   6      152.13      125.73     26.81 o 
  -6   1   6       95.52      112.10     25.88 o 
  -5   1   6      298.90      276.43     18.64 o 
  -4   1   6      333.44      275.01     18.54 o 
  -3   1   6      506.61      447.25     18.29 o 
  -2   1   6      197.81      171.21      8.43 o 
  -1   1   6      114.65      121.18      7.02 o 
   0   1   6       80.29      103.25      5.65 o 
   1   1   6      554.19      459.33     17.22 o 
   2   1   6       64.76       61.65      8.63 o 
   3   1   6      109.99      122.37     11.94 o 
   4   1   6       15.98        7.51      9.47 o 
   5   1   6      271.19      291.46     37.34 o 
   6   1   6       95.80       91.68     16.39 o 
   7   1   6      162.49      124.49     27.78 o 
  -6   2   6        8.84       -6.84      6.84 o 
  -5   2   6      277.58      296.61     24.11 o 
  -4   2   6      212.92      234.56     16.01 o 
  -3   2   6        1.22        8.61      6.33 o 
  -2   2   6      301.07      281.31     10.83 o 
  -1   2   6        2.81        0.56      3.59 o 
   0   2   6      341.01      288.35      9.03 o 
   1   2   6      207.65      188.05     11.91 o 
   2   2   6     1216.12     1198.55     31.48 o 
   3   2   6        2.49       -1.98      7.10 o 
   4   2   6      223.53      224.62     16.72 o 
   5   2   6      238.99      216.25     18.35 o 
   6   2   6      182.51      184.05     19.36 o 
   7   2   6      164.75      175.54     31.50 o 
  -6   3   6       16.86        4.07     10.71 o 
  -5   3   6      283.60      275.10     19.51 o 
  -4   3   6      197.25      242.34     22.38 o 
  -3   3   6      189.09      190.26     11.26 o 
  -2   3   6       95.39       88.98      9.14 o 
  -1   3   6      276.40      239.66     10.22 o 
   0   3   6      555.99      525.58     13.31 o 
   1   3   6      291.98      263.16     13.74 o 
   2   3   6      426.23      362.26     16.72 o 
   3   3   6       50.31       52.93     10.58 o 
   4   3   6      318.94      324.89     51.54 o 
   5   3   6      275.32      278.59     20.61 o 
   6   3   6      188.65      179.17     20.00 o 
  -4   4   6      176.27      185.36     15.49 o 
  -3   4   6       96.15      117.15     13.56 o 
  -2   4   6       12.84       13.23      5.76 o 
  -1   4   6      564.79      600.60     16.20 o 
   0   4   6      485.05      492.28     13.45 o 
   1   4   6      399.42      407.16     10.63 o 
   2   4   6      419.60      369.26     17.35 o 
   3   4   6      119.82      121.28     24.20 o 
   4   4   6      139.65      131.80     15.38 o 
   5   4   6      152.61      149.26     17.42 o 
   6   4   6      175.67      169.61     30.17 o 
  -5   5   6       23.80      -12.03     17.08 o 
  -4   5   6      190.64      191.82     24.86 o 
  -3   5   6       14.94        0.33      5.54 o 
  -2   5   6       91.32      107.45      8.73 o 
  -1   5   6      811.83      884.31     21.01 o 
   0   5   6      294.51      304.83     11.16 o 
   1   5   6      100.79      108.08      6.16 o 
   2   5   6        3.17        4.37      8.27 o 
   3   5   6      119.57      139.77     26.54 o 
   4   5   6        6.96       -0.35     11.35 o 
   5   5   6      108.86       85.54     15.73 o 
   6   5   6      175.57      192.97     32.03 o 
  -5   6   6       42.67        8.76     17.34 o 
  -4   6   6       10.60       15.66     15.40 o 
  -3   6   6       61.62       72.76     13.15 o 
  -2   6   6       76.81       89.15     11.88 o 
  -1   6   6      163.64      177.90     26.71 o 
   0   6   6      152.76      166.12     11.17 o 
   1   6   6       62.59       71.51     13.08 o 
   2   6   6      108.66       87.72     11.94 o 
   3   6   6      388.12      342.28     20.28 o 
   4   6   6      193.58      172.27     18.52 o 
   5   6   6      294.24      302.43     24.29 o 
   6   6   6       79.97       68.75     26.72 o 
  -4   7   6       48.50       42.49     14.26 o 
  -3   7   6      129.06      144.04     16.77 o 
  -2   7   6      469.63      513.53     22.97 o 
  -1   7   6       28.21       21.63      9.02 o 
   0   7   6      325.31      350.66     13.51 o 
   1   7   6       84.48       82.53      7.02 o 
   2   7   6      161.99      183.88     18.54 o 
   3   7   6      214.94      202.44     17.98 o 
   4   7   6      531.95      575.10     47.07 o 
   5   7   6      103.69      106.97     18.87 o 
  -4   8   6       33.91       30.12     20.75 o 
  -3   8   6      302.51      289.58     21.71 o 
  -2   8   6      487.91      587.22     32.12 o 
  -1   8   6      176.65      173.78     22.16 o 
   0   8   6       56.31       54.32     13.27 o 
   1   8   6        7.33       14.14      4.97 o 
   2   8   6      381.93      365.87     25.70 o 
   3   8   6       62.83       44.28     13.31 o 
   4   8   6      146.00      123.22     18.56 o 
   5   8   6        9.14       -8.41     20.62 o 
  -3   9   6      182.73      184.25     20.12 o 
  -2   9   6       53.19       53.98     13.37 o 
  -1   9   6       69.83       74.35     13.32 o 
   0   9   6       14.80       11.41      7.21 o 
   1   9   6       67.67       53.00     25.04 o 
   2   9   6      142.27      142.01     29.64 o 
   3   9   6       63.85       51.91     14.70 o 
   4   9   6       16.09        7.52     16.31 o 
  -2  10   6       20.03       21.19     11.71 o 
  -1  10   6        1.30       22.00     10.03 o 
   0  10   6        5.24       16.86      7.00 o 
   1  10   6      175.52      131.83     32.83 o 
   2  10   6       61.83       96.97     31.41 o 
   3  10   6        8.79      -17.61     27.60 o 
  -1  11   6       19.42       21.41     12.52 o 
   0  11   6       65.29      117.67     37.07 o 
   1  11   6       32.93       16.37     34.06 o 
   2  11   6        4.59       -2.92     32.29 o 
  -1  -9   7       19.79        8.76     10.79 o 
   0  -9   7       75.99       57.78     13.09 o 
   1  -9   7       64.52       53.72     11.17 o 
   2  -9   7       52.42       48.49     20.53 o 
  -2  -8   7        4.94       19.02     13.98 o 
  -1  -8   7       98.03       71.67     15.48 o 
   0  -8   7       46.24       48.49     13.54 o 
   1  -8   7       92.71       97.94     14.28 o 
   2  -8   7       53.17       71.57     12.49 o 
   3  -8   7       54.18       42.38     11.51 o 
  -3  -7   7       38.43       35.19      9.71 o 
  -2  -7   7        8.22       26.87     30.88 o 
  -1  -7   7      173.34      153.24     20.35 o 
   0  -7   7      273.69      241.93     17.18 o 
   1  -7   7      209.00      182.90     15.62 o 
   2  -7   7       55.61       53.35     14.95 o 
   3  -7   7      117.53      150.19     15.71 o 
   4  -7   7       26.25       15.22     12.96 o 
  -4  -6   7       10.17        2.95      7.44 o 
  -3  -6   7       53.92       58.61     11.39 o 
  -2  -6   7      251.19      260.46     17.22 o 
  -1  -6   7      148.25      166.77     13.76 o 
   0  -6   7      435.72      412.45     18.99 o 
   1  -6   7       48.95       33.78     18.80 o 
   2  -6   7        9.58       11.10      6.89 o 
   3  -6   7       11.41       15.66     11.10 o 
   4  -6   7      101.05       97.39     13.83 o 
   5  -6   7       12.91       -4.51     11.33 o 
  -4  -5   7       29.15       29.05      9.05 o 
  -3  -5   7       43.06       44.46     10.73 o 
  -2  -5   7      368.98      342.92     19.24 o 
  -1  -5   7       71.20       66.16      9.93 o 
   0  -5   7       10.83       16.94      6.01 o 
   1  -5   7      133.78      130.32     28.09 o 
   2  -5   7      198.20      224.67     14.95 o 
   3  -5   7       92.48       89.27     11.51 o 
   4  -5   7       86.04      105.03     12.37 o 
   5  -5   7       77.30      148.91     33.62 o 
  -5  -4   7       48.24       37.14     10.12 o 
  -4  -4   7       23.69       11.77     10.31 o 
  -3  -4   7       14.64       11.09      9.07 o 
  -2  -4   7      229.07      200.72     27.30 o 
  -1  -4   7      290.08      320.81     22.61 o 
   0  -4   7      263.08      270.70     11.44 o 
   1  -4   7      407.55      419.53     28.05 o 
   2  -4   7      283.83      273.44     12.94 o 
   3  -4   7       83.39       95.95     10.53 o 
   4  -4   7        6.11        6.10      6.55 o 
   6  -4   7        1.87        1.59     30.88 o 
  -5  -3   7       10.66       -3.77     12.65 o 
  -4  -3   7       50.20       32.71      9.03 o 
  -3  -3   7      396.78      365.99     18.49 o 
  -2  -3   7      417.93      413.34     31.23 o 
  -1  -3   7      647.22      679.23     20.79 o 
   0  -3   7      366.66      350.57     11.90 o 
   1  -3   7       24.72       29.28      5.67 o 
   2  -3   7      163.13      179.69      9.50 o 
   3  -3   7      102.10      104.26      8.27 o 
   4  -3   7      170.26      175.83     41.10 o 
   5  -3   7       70.14      116.26     24.95 o 
  -5  -2   7       72.07       62.40     10.82 o 
  -4  -2   7      256.53      235.31     16.75 o 
  -3  -2   7      869.96      755.84     25.58 o 
  -2  -2   7       50.64       49.90      8.51 o 
  -1  -2   7      501.03      469.69     12.98 o 
   0  -2   7       14.57       16.62      4.81 o 
   1  -2   7      315.17      304.08     17.53 o 
   2  -2   7      647.89      669.48     17.18 o 
   3  -2   7      419.72      440.58     14.17 o 
   4  -2   7       16.19        7.57      8.44 o 
   5  -2   7        1.20       24.60     18.49 o 
   6  -2   7        1.93       23.53     19.64 o 
  -5  -1   7      114.34       99.35     12.95 o 
  -4  -1   7      487.86      416.23     19.92 o 
  -3  -1   7       60.45       56.58      9.37 o 
  -2  -1   7       53.46       48.40     11.90 o 
  -1  -1   7      233.71      206.60      8.90 o 
   0  -1   7      367.62      340.81     11.06 o 
   1  -1   7      442.17      413.72     12.15 o 
   2  -1   7       87.00       81.14      7.63 o 
   3  -1   7       61.44       55.45      8.78 o 
   4  -1   7        4.47       -1.58      9.27 o 
   5  -1   7        9.14       12.03     11.00 o 
   6  -1   7      138.37      161.03     28.93 o 
  -5   0   7       36.91       38.08     15.09 o 
  -4   0   7      122.10      117.05     12.98 o 
  -3   0   7        4.63       -5.39      5.84 o 
  -2   0   7      386.59      315.91     18.09 o 
  -1   0   7       91.82       97.73      6.83 o 
   0   0   7      764.92      714.85     20.97 o 
   1   0   7      147.11      147.07      8.73 o 
   2   0   7        4.52        0.33      7.50 o 
   3   0   7      199.88      196.18      7.34 o 
   4   0   7      375.71      375.46     20.24 o 
   5   0   7       65.76       65.95     14.91 o 
   6   0   7      121.31      116.63     16.82 o 
  -5   1   7       97.91       79.85     14.38 o 
  -4   1   7       37.38       32.23      9.15 o 
  -3   1   7       83.38       82.46     10.25 o 
  -2   1   7      219.11      208.24     10.92 o 
  -1   1   7       34.78       27.68      6.57 o 
   0   1   7     1126.00     1078.09     21.38 o 
   1   1   7     1448.23     1384.17     35.45 o 
   2   1   7      623.25      578.30     21.23 o 
   3   1   7      357.47      365.01     18.17 o 
   4   1   7       60.01       55.67     13.23 o 
   5   1   7      229.85      213.50     18.38 o 
   6   1   7       11.27       -3.53     12.67 o 
  -5   2   7       23.94       42.68     10.59 o 
  -4   2   7        2.20       11.57      7.33 o 
  -3   2   7      211.66      209.63     14.08 o 
  -2   2   7      424.41      395.34     12.95 o 
  -1   2   7     2238.77     2061.74     35.57 o 
   0   2   7      517.32      489.94     18.65 o 
   1   2   7      296.45      261.72     14.66 o 
   2   2   7      462.71      421.21     18.13 o 
   3   2   7        1.96        1.01      7.57 o 
   4   2   7      131.56      121.60     14.02 o 
   5   2   7      245.11      247.53     19.85 o 
   6   2   7       86.98       93.13     16.60 o 
  -5   3   7        8.78       -7.64      7.64 o 
  -4   3   7      324.66      346.59     19.20 o 
  -3   3   7      358.20      360.81     17.40 o 
  -2   3   7      279.27      280.09     15.72 o 
  -1   3   7      774.61      782.82     24.53 o 
   0   3   7       51.24       40.21      9.20 o 
   1   3   7      171.59      147.78     12.13 o 
   2   3   7      355.48      336.63     16.84 o 
   3   3   7      196.12      219.15     15.51 o 
   4   3   7      423.77      383.70     21.30 o 
   5   3   7       35.53       21.16     12.25 o 
   6   3   7       35.49       29.67     15.17 o 
  -5   4   7      100.21      128.56     22.12 o 
  -4   4   7      153.63      166.69     19.55 o 
  -3   4   7       29.17       24.37      8.57 o 
  -2   4   7       16.05       14.76      8.78 o 
  -1   4   7       62.10       61.89      7.37 o 
   0   4   7      134.58      137.35      7.79 o 
   1   4   7     1367.61     1306.87     61.31 o 
   2   4   7      262.34      234.12     25.04 o 
   3   4   7      246.39      218.86     16.23 o 
   4   4   7        2.07       -0.07     10.03 o 
   5   4   7       27.49       47.02     16.06 o 
   6   4   7      100.16       84.78     17.94 o 
  -4   5   7       27.58       18.14     17.70 o 
  -3   5   7        0.98        0.75      6.57 o 
  -2   5   7      171.92      195.81     13.57 o 
  -1   5   7      221.47      222.02     11.27 o 
   0   5   7     1794.91     1816.10     33.84 o 
   1   5   7       17.92       14.78      9.08 o 
   2   5   7      152.12      149.41     14.69 o 
   3   5   7      160.88      174.21     15.94 o 
   4   5   7       43.32       46.98     19.42 o 
   5   5   7      182.85      131.68     17.56 o 
   6   5   7      231.35      205.71     30.79 o 
  -5   6   7        1.12      -18.05     18.05 o 
  -4   6   7       28.58       28.22     17.25 o 
  -3   6   7      173.17      161.12     21.68 o 
  -2   6   7      188.10      202.93     11.68 o 
  -1   6   7      310.51      349.93     14.05 o 
   0   6   7     1131.98     1216.12     54.91 o 
   1   6   7       53.39       61.37     11.61 o 
   2   6   7      284.31      278.24     17.28 o 
   3   6   7      257.89      302.71     30.30 o 
   4   6   7      227.71      238.13     20.26 o 
   5   6   7       56.92       44.04     15.35 o 
   6   6   7        4.01        1.06     20.62 o 
  -4   7   7        1.56        7.43     16.72 o 
  -3   7   7      225.12      262.39     20.84 o 
  -2   7   7      338.08      393.13     20.83 o 
  -1   7   7      650.73      741.57     25.85 o 
   0   7   7      157.46      198.95     19.68 o 
   1   7   7      483.89      475.09     22.59 o 
   2   7   7       11.58       26.29     11.55 o 
   3   7   7        0.95       -3.11     15.22 o 
   4   7   7       57.62       51.00     15.24 o 
   5   7   7        4.11       16.88     14.74 o 
  -4   8   7       27.20       -3.54     13.89 o 
  -3   8   7      159.06      185.56     19.75 o 
  -2   8   7      530.04      586.62     29.68 o 
  -1   8   7      208.86      239.65     16.94 o 
   0   8   7       24.84       18.13      7.51 o 
   1   8   7       10.26       24.02     14.60 o 
   2   8   7        0.92       -9.46     10.02 o 
   3   8   7       30.34       11.76     11.69 o 
   4   8   7       91.09       92.78     17.64 o 
   5   8   7        1.06       18.15     16.71 o 
  -3   9   7      112.11      109.48     17.54 o 
  -2   9   7       37.04       33.33     11.94 o 
  -1   9   7        0.86       -8.02      8.02 o 
   0   9   7        1.39       10.88     26.19 o 
   1   9   7       50.84       66.62     27.69 o 
   2   9   7      126.89      146.13     16.47 o 
   3   9   7      208.08      181.19     19.26 o 
   4   9   7        2.57        4.46     14.48 o 
  -2  10   7       19.39       20.80     14.11 o 
  -1  10   7       34.29       50.49     10.53 o 
   0  10   7      103.84      115.73     35.30 o 
   1  10   7       81.07      134.93     34.51 o 
   2  10   7      135.53      137.76     34.95 o 
   3  10   7        4.68       17.70     30.79 o 
  -1  11   7       24.52       14.42     38.13 o 
   0  11   7       35.87       47.42     34.77 o 
   1  11   7        3.18       14.33     34.15 o 
   2  11   7       96.21      109.80     39.11 o 
  -1  -8   8       24.51       33.18     11.77 o 
   0  -8   8      109.75       90.78     16.46 o 
   1  -8   8       53.62       46.41     10.99 o 
   2  -8   8      142.77      142.75     14.93 o 
   3  -8   8       16.80        6.85      6.65 o 
  -2  -7   8       18.27       40.79     13.80 o 
  -1  -7   8      136.24      100.07     17.70 o 
   0  -7   8       79.14       82.73     14.95 o 
   1  -7   8      102.32      108.52     13.60 o 
   2  -7   8        0.53       -2.75      7.73 o 
   3  -7   8       63.29       58.18     19.46 o 
   4  -7   8       32.44       22.28     12.70 o 
  -3  -6   8       37.51       34.82     10.34 o 
  -2  -6   8       37.54       31.85     13.23 o 
  -1  -6   8       14.63        8.64      7.68 o 
   0  -6   8       81.84       73.52     14.51 o 
   1  -6   8      186.62      168.47     35.52 o 
   2  -6   8        0.69        0.23     12.39 o 
   3  -6   8      146.64      156.65     14.95 o 
   4  -6   8       87.65       77.36     31.50 o 
  -4  -5   8       19.35       18.54      9.64 o 
  -3  -5   8       10.34       17.88     13.58 o 
  -2  -5   8      171.37      191.05     15.12 o 
  -1  -5   8      173.38      201.33     14.34 o 
   0  -5   8      335.11      327.31     13.42 o 
   1  -5   8       85.26       85.92     21.23 o 
   2  -5   8      143.35      154.06     32.78 o 
   3  -5   8       16.43       17.08      6.99 o 
   4  -5   8       67.68       61.76     24.86 o 
   5  -5   8       67.48      132.89     37.07 o 
  -4  -4   8       22.69       34.31     10.20 o 
  -3  -4   8      216.80      218.64     16.24 o 
  -2  -4   8      405.86      392.97     26.94 o 
  -1  -4   8      704.80      745.12     24.59 o 
   0  -4   8        4.49       14.59      6.42 o 
   1  -4   8       15.38        2.63      5.53 o 
   2  -4   8      141.64      144.89     11.60 o 
   3  -4   8       53.42       52.51     13.09 o 
   4  -4   8      186.39      194.44     11.72 o 
  -5  -3   8       15.35       27.24      9.17 o 
  -4  -3   8      436.48      412.99     51.54 o 
  -3  -3   8      230.28      225.59     16.20 o 
  -2  -3   8      197.92      188.63     16.77 o 
  -1  -3   8        2.96        0.73      7.30 o 
   0  -3   8       95.07       94.92      8.98 o 
   1  -3   8       24.10       21.08      5.06 o 
   2  -3   8      378.04      405.14     14.13 o 
   3  -3   8      281.84      314.47     14.87 o 
   4  -3   8      260.04      276.31     32.47 o 
   5  -3   8        1.65       -0.88     19.38 o 
  -5  -2   8       37.97       23.08     15.75 o 
  -4  -2   8      250.30      218.44     16.35 o 
  -3  -2   8       22.94       20.33      7.25 o 
  -2  -2   8       25.59       24.41      7.38 o 
  -1  -2   8       81.63       77.34      9.19 o 
   0  -2   8       42.67       43.55      6.04 o 
   1  -2   8      396.04      399.32     13.10 o 
   2  -2   8      431.29      467.22     17.82 o 
   3  -2   8      413.36      438.29     16.94 o 
   4  -2   8        5.77       -6.27     10.88 o 
   5  -2   8       26.55       27.60     21.77 o 
   6  -2   8      127.21      104.23     27.78 o 
  -5  -1   8      117.55      107.46     14.09 o 
  -4  -1   8       78.11       66.09     11.17 o 
  -3  -1   8      129.20      117.43     12.13 o 
  -2  -1   8       88.11       96.79     10.17 o 
  -1  -1   8        1.87        2.79      4.34 o 
   0  -1   8      408.03      401.14     18.85 o 
   1  -1   8      444.09      444.52     13.12 o 
   2  -1   8      322.56      332.68     19.58 o 
   3  -1   8      905.68      967.43     31.88 o 
   4  -1   8        1.28       -9.78      9.78 o 
   5  -1   8      249.07      249.66     39.99 o 
   6  -1   8      100.63      119.98     28.58 o 
  -5   0   8      150.61      162.40     19.82 o 
  -4   0   8       19.18       27.29     11.06 o 
  -3   0   8       25.75       20.66      7.52 o 
  -2   0   8       73.03       69.52      8.90 o 
  -1   0   8       91.58       93.89      7.70 o 
   0   0   8     1551.59     1559.51     28.93 o 
   1   0   8     1164.13     1102.39     22.12 o 
   2   0   8      738.35      772.44     34.06 o 
   3   0   8       86.22      106.30     19.64 o 
   4   0   8      257.14      237.92     21.37 o 
   5   0   8      133.88      127.83     16.05 o 
   6   0   8       48.84       37.17     14.56 o 
  -5   1   8       78.40       98.31     13.63 o 
  -4   1   8       17.87       28.28     26.45 o 
  -3   1   8        2.02       -5.43      5.43 o 
  -2   1   8      386.14      353.24     30.13 o 
  -1   1   8      903.16      866.94     19.68 o 
   0   1   8      912.46      909.81     21.25 o 
   1   1   8     1006.13      869.31     43.09 o 
   2   1   8      106.47      102.15     11.95 o 
   3   1   8       82.83       78.74     11.85 o 
   4   1   8      613.40      589.59     27.65 o 
   5   1   8       80.15       60.17     16.94 o 
   6   1   8       77.87       65.05     15.67 o 
  -5   2   8       56.11       52.91     10.98 o 
  -4   2   8       15.20       17.60      8.69 o 
  -3   2   8       25.45       43.21      8.42 o 
  -2   2   8      398.60      403.41     37.60 o 
  -1   2   8      508.58      481.49     14.19 o 
   0   2   8        2.05       -2.00      7.85 o 
   1   2   8      100.51       93.98     15.31 o 
   2   2   8       19.34       17.88      8.99 o 
   3   2   8      339.26      301.51     17.61 o 
   4   2   8      348.46      323.67     29.37 o 
   5   2   8      116.29       99.23     15.63 o 
   6   2   8       84.62       83.70     16.97 o 
  -5   3   8        3.75        4.42      7.70 o 
  -4   3   8       55.53       75.47     17.87 o 
  -3   3   8        9.64       -0.75     10.22 o 
  -2   3   8       97.24      103.92      8.81 o 
  -1   3   8       89.52      104.94      9.28 o 
   0   3   8      408.03      362.36     11.38 o 
   1   3   8      173.19      149.95     16.63 o 
   2   3   8      531.85      477.68     21.08 o 
   3   3   8      679.04      695.33     26.34 o 
   4   3   8      135.44      111.65     14.37 o 
   5   3   8      168.25      160.72     17.97 o 
   6   3   8       35.44       39.98     15.69 o 
  -5   4   8        9.14       23.62     13.18 o 
  -4   4   8       15.40       14.03     11.33 o 
  -3   4   8       77.17       86.44     16.10 o 
  -2   4   8      446.01      472.26     28.87 o 
  -1   4   8      606.81      640.15     18.06 o 
   0   4   8      538.48      537.75     31.56 o 
   1   4   8      246.93      222.22     15.97 o 
   2   4   8      491.30      444.92     21.00 o 
   3   4   8      396.88      406.87     21.36 o 
   4   4   8       55.42       67.07     13.53 o 
   5   4   8      261.74      278.69     21.79 o 
   6   4   8        1.24       -1.07     13.63 o 
  -5   5   8       68.82      120.15     21.41 o 
  -3   5   8      471.55      556.59     23.17 o 
  -2   5   8      145.66      143.58     12.85 o 
  -1   5   8      362.16      385.86     14.78 o 
   0   5   8       67.58       79.20      7.06 o 
   1   5   8      156.29      142.54     14.34 o 
   2   5   8      373.88      357.14     19.42 o 
   3   5   8      374.68      367.85     20.92 o 
   4   5   8       73.04       90.94     15.15 o 
   5   5   8        8.34        4.31     12.98 o 
   6   5   8        0.92        3.83     14.00 o 
  -4   6   8       75.61       78.57     22.12 o 
  -3   6   8      264.50      312.20     21.65 o 
  -2   6   8       16.66        8.56      7.20 o 
  -1   6   8       21.32       26.33      9.23 o 
   0   6   8      369.68      395.98     18.43 o 
   1   6   8      168.32      193.43     16.57 o 
   2   6   8      120.82      156.78     28.98 o 
   3   6   8       45.52       32.94     12.65 o 
   4   6   8      110.21       97.25     16.33 o 
   5   6   8       55.40       27.78     18.49 o 
   6   6   8       60.72       60.78     23.53 o 
  -4   7   8       50.72       38.58     18.76 o 
  -3   7   8       79.68       74.14     19.64 o 
  -2   7   8       55.49       52.50     11.84 o 
  -1   7   8        5.58       11.67     14.95 o 
   0   7   8       38.76       49.52     14.58 o 
   1   7   8      178.83      183.74     17.30 o 
   2   7   8       27.76       27.44     11.96 o 
   3   7   8       20.88       12.35     11.87 o 
   4   7   8       64.34       56.93     15.67 o 
   5   7   8       40.47       37.96     16.77 o 
  -3   8   8       25.09       34.96     13.01 o 
  -2   8   8       26.09       53.13     13.28 o 
  -1   8   8       26.65       21.48      8.74 o 
   0   8   8       24.95       45.83     27.34 o 
   1   8   8      225.11      210.62     19.15 o 
   2   8   8      176.74      161.56     34.24 o 
   3   8   8       97.94       97.93     33.27 o 
   4   8   8       48.32       31.06     13.98 o 
   5   8   8      151.45      142.68     21.15 o 
  -3   9   8        8.38       11.80     13.17 o 
  -2   9   8       79.80       94.44     15.08 o 
  -1   9   8      116.76      125.20     35.66 o 
   0   9   8      239.58      235.17     38.05 o 
   1   9   8       83.48       74.85     29.46 o 
   2   9   8       80.28       73.30     14.37 o 
   3   9   8       44.31       34.63     14.66 o 
   4   9   8       72.65       97.85     18.25 o 
  -2  10   8       41.48       74.58     14.11 o 
  -1  10   8       68.45       84.50     38.13 o 
   0  10   8       10.46       34.51     35.92 o 
   1  10   8        9.59        3.63     30.79 o 
   2  10   8       34.71       20.35     30.70 o 
   3  10   8       87.07      106.61     36.81 o 
   0  11   8        1.57      -11.15     38.49 o 
   1  11   8       24.45       48.40     37.07 o 
   0  -8   9       14.39       31.23      8.85 o 
   1  -8   9       24.29       31.32     10.26 o 
  -2  -7   9       13.72       29.64     11.59 o 
  -1  -7   9        8.29       14.42     10.44 o 
   0  -7   9      162.52      168.55     19.46 o 
   1  -7   9        3.64        0.86      8.98 o 
   2  -7   9       33.87       30.15      8.16 o 
   3  -7   9        2.97        2.41     10.17 o 
  -3  -6   9       42.91       80.46     20.75 o 
  -2  -6   9       56.29       38.26     20.26 o 
  -1  -6   9       55.03       45.60      9.42 o 
   0  -6   9       79.43       83.88     13.80 o 
   1  -6   9       48.39       55.45      9.89 o 
   2  -6   9        4.64       -0.22      7.26 o 
   3  -6   9        1.20       -5.06      6.42 o 
   4  -6   9      108.24      146.52     34.24 o 
  -3  -5   9       42.27       32.57      9.98 o 
  -2  -5   9      208.51      208.82     15.98 o 
  -1  -5   9       84.56       70.53     10.30 o 
   0  -5   9       12.73       20.27      6.69 o 
   1  -5   9       53.88       44.91     20.44 o 
   2  -5   9        4.17       -8.46     13.14 o 
   3  -5   9        1.33       -2.56      5.97 o 
   4  -5   9       94.57      153.51     34.51 o 
   5  -5   9       50.61       84.50     37.78 o 
  -4  -4   9       48.91       37.58     11.33 o 
  -3  -4   9       49.54       79.56     17.96 o 
  -2  -4   9       89.91       94.31     11.69 o 
  -1  -4   9      104.74      101.61     11.48 o 
   0  -4   9        7.07        3.31      5.69 o 
   1  -4   9        6.28        4.57      5.39 o 
   2  -4   9        3.27        9.81      9.02 o 
   3  -4   9      173.80      163.18     20.04 o 
   4  -4   9      107.07      142.98     30.26 o 
  -4  -3   9       46.12       72.37     11.81 o 
  -3  -3   9      136.74      157.64     25.57 o 
  -2  -3   9        2.88       -4.19     11.06 o 
  -1  -3   9       47.69       51.55      8.72 o 
   0  -3   9       15.19       15.19      5.62 o 
   1  -3   9       51.35       51.39      6.95 o 
   2  -3   9      214.19      233.86     11.32 o 
   3  -3   9      577.36      647.73     44.24 o 
   4  -3   9       78.26       85.65     25.30 o 
   5  -3   9      120.15      179.96     32.21 o 
  -4  -2   9      135.70      136.40     13.80 o 
  -3  -2   9       53.63       38.23      9.26 o 
  -2  -2   9      119.14       93.94     16.68 o 
  -1  -2   9       13.09       17.45     16.01 o 
   0  -2   9      205.81      200.21     14.26 o 
   1  -2   9      166.33      167.52      8.98 o 
   2  -2   9      637.11      681.60     18.40 o 
   3  -2   9      111.09      136.86     16.30 o 
   4  -2   9       53.97       58.37     14.90 o 
   5  -2   9       46.80       46.98     26.10 o 
   6  -2   9       92.08       94.41     28.14 o 
  -5  -1   9       65.93       77.45     11.80 o 
  -4  -1   9      150.00      137.50     15.40 o 
  -3  -1   9      140.62      131.89     19.60 o 
  -2  -1   9      136.80      133.43     11.46 o 
  -1  -1   9       16.67       17.44      6.10 o 
   0  -1   9      354.51      370.79     12.36 o 
   1  -1   9       82.42       75.34     10.35 o 
   2  -1   9      352.83      337.81     10.92 o 
   3  -1   9      159.51      168.87     16.70 o 
   4  -1   9      198.95      169.28     17.62 o 
   5  -1   9       22.53       13.23     12.96 o 
   6  -1   9      171.70      198.54     34.77 o 
  -5   0   9       71.30       49.63     10.76 o 
  -4   0   9      106.11      116.32     13.37 o 
  -3   0   9      354.33      322.78     17.13 o 
  -2   0   9        1.95       -4.80      4.80 o 
  -1   0   9       12.36       23.02      4.94 o 
   0   0   9      254.77      246.06     14.16 o 
   1   0   9      607.43      587.06     26.26 o 
   2   0   9      116.14      118.33     14.32 o 
   3   0   9      163.04      167.30     16.17 o 
   4   0   9       75.02       78.22     14.26 o 
   5   0   9       17.50       27.60     13.67 o 
   6   0   9       46.38       27.30     16.90 o 
  -5   1   9       97.78       93.81     30.97 o 
  -4   1   9       96.28      113.08     15.48 o 
  -3   1   9        1.93        4.59     11.10 o 
  -2   1   9       19.85       12.27     10.71 o 
  -1   1   9      105.45       84.27      7.39 o 
   0   1   9      145.44      123.50      7.74 o 
   1   1   9      791.98      698.02     15.72 o 
   2   1   9       36.58       25.76     10.07 o 
   3   1   9        3.23        2.36      9.60 o 
   4   1   9       59.70       47.23     15.00 o 
   5   1   9      236.30      213.09     19.84 o 
   6   1   9      143.11      116.16     21.23 o 
  -5   2   9      154.23      193.65     48.71 o 
  -4   2   9       19.05        4.27      8.16 o 
  -3   2   9       33.66       19.38     13.76 o 
  -2   2   9      158.23      152.43     17.30 o 
  -1   2   9      559.07      497.50     14.89 o 
   0   2   9      197.50      195.87      8.33 o 
   1   2   9      472.40      441.37     40.61 o 
   2   2   9       61.79       60.79     11.55 o 
   3   2   9      182.36      186.44     16.22 o 
   4   2   9      188.60      145.87     16.06 o 
   5   2   9      441.41      403.77     40.39 o 
   6   2   9       59.12       64.87     16.42 o 
  -5   3   9       95.10      139.07     43.04 o 
  -4   3   9        3.80       -2.38     22.83 o 
  -3   3   9       98.79      107.86     12.17 o 
  -2   3   9      395.66      349.12     16.32 o 
  -1   3   9      826.11      831.41     22.33 o 
   0   3   9      819.57      799.38     18.81 o 
   1   3   9       58.57       59.71     11.81 o 
   2   3   9       43.91       37.03     10.99 o 
   3   3   9      120.91      116.88     14.50 o 
   4   3   9      112.53      140.87     16.07 o 
   5   3   9      148.01      134.51     17.39 o 
   6   3   9       10.57        7.60     13.62 o 
  -5   4   9        7.34       10.17     11.41 o 
  -4   4   9       53.86       53.36     11.32 o 
  -3   4   9      377.58      417.21     28.76 o 
  -2   4   9      623.57      660.61     23.34 o 
  -1   4   9      329.78      330.12     12.93 o 
   0   4   9      149.74      148.67     10.25 o 
   1   4   9      446.29      389.45     21.03 o 
   2   4   9       66.42       51.12     11.97 o 
   3   4   9        9.74        4.69     10.41 o 
   4   4   9      311.21      304.56     21.26 o 
   5   4   9       91.98       70.31     15.53 o 
   6   4   9       69.60       43.78     16.07 o 
  -4   5   9      232.57      311.62     28.93 o 
  -3   5   9      331.98      323.03     26.10 o 
  -2   5   9       76.20       74.28     10.00 o 
  -1   5   9       21.95       35.97      7.79 o 
   0   5   9      225.31      196.70     17.91 o 
   1   5   9       74.33       49.25     12.77 o 
   2   5   9      252.77      239.56     27.21 o 
   3   5   9      560.78      513.54     25.08 o 
   4   5   9      248.79      217.67     19.57 o 
   5   5   9       10.78       11.61     12.88 o 
   6   5   9       15.43        2.48     13.58 o 
  -3   6   9      125.15      146.96     22.21 o 
  -2   6   9        0.83       -7.10      7.10 o 
  -1   6   9       46.40       60.20      8.93 o 
   0   6   9        6.88        3.10     12.28 o 
   1   6   9      535.57      569.62     26.25 o 
   2   6   9      118.41       84.50     14.47 o 
   3   6   9      437.30      365.94     22.70 o 
   4   6   9       49.96       49.84     14.93 o 
   5   6   9        1.03      -11.95     13.36 o 
  -4   7   9       30.33       49.55     18.85 o 
  -3   7   9       32.49       61.93     17.87 o 
  -2   7   9       39.47       38.16     12.22 o 
  -1   7   9       46.27       40.22     11.83 o 
   0   7   9      129.39      162.97     19.12 o 
   1   7   9      477.32      490.39     86.80 o 
   2   7   9       99.72       66.94     18.14 o 
   3   7   9      100.99       76.82     15.12 o 
   4   7   9       52.46       58.13     15.50 o 
   5   7   9      102.32       75.66     17.45 o 
  -3   8   9       12.60        7.01     11.75 o 
  -2   8   9        1.32        1.72     10.39 o 
  -1   8   9       42.20       59.90     31.50 o 
   0   8   9      118.75      150.32     33.09 o 
   1   8   9      146.59      146.79     19.03 o 
   2   8   9      196.98      149.69     35.26 o 
   3   8   9       37.68       22.43     14.10 o 
   4   8   9        5.11      -13.67     13.67 o 
  -2   9   9        0.54       -7.96     36.98 o 
  -1   9   9      131.27      187.84     40.79 o 
   0   9   9       98.79      119.53     36.28 o 
   1   9   9       13.20        2.21     31.59 o 
   2   9   9       45.01       22.43     24.33 o 
   3   9   9        8.62        6.18     13.57 o 
   4   9   9       66.23       51.91     16.22 o 
  -1  10   9       27.87      -10.88     38.75 o 
   0  10   9        6.49       24.95     37.69 o 
   1  10   9        5.85        5.31     32.65 o 
   2  10   9       27.84       19.29     34.42 o 
   3  10   9       26.12        3.36     36.28 o 
  -1  -7  10       16.13       23.00      8.76 o 
   0  -7  10        6.32       22.21      8.49 o 
   1  -7  10        1.10       21.15      7.43 o 
   2  -7  10        4.17        6.25      5.97 o 
  -2  -6  10        8.78       14.42     27.56 o 
  -1  -6  10        3.34       23.45     10.71 o 
   0  -6  10       25.56       24.24      9.82 o 
   1  -6  10       66.83      126.96     25.22 o 
   2  -6  10       48.31       67.86     25.30 o 
   3  -6  10       15.98       44.95     26.99 o 
  -3  -5  10       28.09       23.58      8.25 o 
  -2  -5  10       39.56       44.77      9.68 o 
  -1  -5  10       52.81       76.40     19.64 o 
   0  -5  10        0.67        9.67      6.64 o 
   1  -5  10      100.90      124.85     22.52 o 
   2  -5  10       62.36       47.35      7.82 o 
   3  -5  10        4.93       44.86     26.81 o 
   4  -5  10       44.38       48.57     31.14 o 
  -3  -4  10        5.24       -0.66     21.46 o 
  -2  -4  10       68.99       64.81     22.08 o 
  -1  -4  10        4.64        1.45      6.72 o 
   0  -4  10      112.67      125.96     11.39 o 
   1  -4  10      154.66      147.52     11.67 o 
   2  -4  10      271.20      250.97     32.38 o 
   3  -4  10       74.12       70.78     23.80 o 
   4  -4  10       45.03        9.91     26.10 o 
  -4  -3  10       19.77       15.80      7.47 o 
  -3  -3  10        5.80        6.10     14.07 o 
  -2  -3  10       74.25       89.42     11.29 o 
  -1  -3  10      202.73      232.97     44.06 o 
   0  -3  10      784.29      822.57     25.60 o 
   1  -3  10      178.46      180.08     12.23 o 
   2  -3  10       55.47       71.05     13.45 o 
   3  -3  10       20.93       27.36     13.18 o 
   4  -3  10        2.08      -22.12     22.12 o 
   5  -3  10       62.22      106.79     28.40 o 
  -4  -2  10        3.06        2.89      9.25 o 
  -3  -2  10      295.75      279.89     24.11 o 
  -2  -2  10      141.76      148.89     19.33 o 
  -1  -2  10      631.79      685.25     44.15 o 
   0  -2  10      100.81      108.98      8.54 o 
   1  -2  10        0.93       -3.77      4.41 o 
   2  -2  10       11.39       20.33     14.07 o 
   3  -2  10       84.06      102.07     24.46 o 
   4  -2  10       40.93       59.28     16.69 o 
   5  -2  10      159.68      214.38     34.77 o 
  -4  -1  10      112.91       94.02     12.57 o 
  -3  -1  10      159.99      153.52     13.69 o 
  -2  -1  10       49.62       37.70      8.19 o 
  -1  -1  10      141.47      149.89     15.22 o 
   0  -1  10        6.13       20.49      6.04 o 
   1  -1  10       75.43       73.16      6.26 o 
   2  -1  10      223.77      232.29     18.90 o 
   3  -1  10      197.60      240.22     19.85 o 
   4  -1  10      118.84      138.68     18.21 o 
   5  -1  10        9.66       -9.96     20.84 o 
   6  -1  10       14.23       28.93     27.52 o 
  -4   0  10       31.98       24.04      8.58 o 
  -3   0  10      101.46      102.12     11.70 o 
  -2   0  10      170.22      152.38     12.74 o 
  -1   0  10       69.87       63.33      8.31 o 
   0   0  10      244.49      230.93     11.78 o 
   1   0  10      687.68      667.15     26.27 o 
   2   0  10       16.29       19.46     11.29 o 
   3   0  10       78.30       97.00     15.36 o 
   4   0  10       59.19       59.65     34.42 o 
   5   0  10        3.38       -3.75     23.00 o 
   6   0  10       60.79       56.61     43.40 o 
  -4   1  10       53.44       48.48      9.86 o 
  -3   1  10      193.01      185.71     14.42 o 
  -2   1  10      504.62      475.93     32.43 o 
  -1   1  10       45.48       50.69      7.11 o 
   0   1  10      358.63      303.68     13.40 o 
   1   1  10      399.83      409.84     31.45 o 
   2   1  10       97.16       93.80     13.99 o 
   3   1  10       58.16       66.90     17.92 o 
   4   1  10        6.87        9.26     11.67 o 
   5   1  10       84.38       87.19     17.31 o 
   6   1  10       37.46       16.55     15.86 o 
  -4   2  10      198.22      165.34     15.41 o 
  -3   2  10       25.68       22.63      7.81 o 
  -2   2  10      220.24      203.31     18.14 o 
  -1   2  10      293.59      256.26     20.71 o 
   0   2  10      650.73      663.32     21.34 o 
   1   2  10       48.34       25.87     11.26 o 
   2   2  10      310.73      316.82     20.14 o 
   3   2  10       49.09       36.75     17.74 o 
   4   2  10        3.45        5.75     11.90 o 
   5   2  10       90.29      102.48     32.12 o 
   6   2  10       52.05       38.38     16.39 o 
  -4   3  10       70.12       67.84     11.48 o 
  -3   3  10      114.21      116.01     35.97 o 
  -2   3  10      139.84      144.80     20.08 o 
  -1   3  10      827.48      823.15     20.94 o 
   0   3  10       57.11       59.87     13.04 o 
   1   3  10       13.51        8.95     10.60 o 
   2   3  10       55.61       45.81     12.29 o 
   3   3  10       30.30       21.59     11.73 o 
   4   3  10      124.58      115.20     16.37 o 
   5   3  10      253.21      251.06     21.94 o 
   6   3  10       47.54       38.79     16.38 o 
  -4   4  10       45.06       61.65     19.55 o 
  -3   4  10      185.77      191.67     24.29 o 
  -2   4  10       95.44       95.37     10.73 o 
  -1   4  10      107.23      117.46      9.89 o 
   0   4  10      119.36       91.44     14.93 o 
   1   4  10        8.03       -3.44     10.92 o 
   2   4  10        3.47       -4.55     10.51 o 
   3   4  10      367.80      302.49     51.63 o 
   4   4  10      342.53      349.07     22.73 o 
   5   4  10       90.77       91.93     17.03 o 
   6   4  10       66.80       39.35     16.00 o 
  -4   5  10       42.09       45.48     12.83 o 
  -3   5  10       48.92       59.27     20.62 o 
  -2   5  10       55.60       52.59      8.10 o 
  -1   5  10       33.92       37.77     12.29 o 
   0   5  10      181.25      194.42     18.90 o 
   1   5  10       93.82       96.29     15.52 o 
   2   5  10      220.16      203.65     21.68 o 
   3   5  10      474.38      470.08     39.99 o 
   4   5  10       58.38       26.16     13.85 o 
   5   5  10        4.94        5.23     13.56 o 
  -4   6  10       46.00       49.28     10.26 o 
  -2   6  10      155.91      180.14     23.46 o 
  -1   6  10       69.75       77.74     15.29 o 
   0   6  10      219.90      212.88     20.24 o 
   1   6  10       26.88       31.63     13.46 o 
   2   6  10       56.06       49.37     14.65 o 
   3   6  10      185.80      167.49     18.29 o 
   4   6  10       45.27       41.89     14.58 o 
   5   6  10       55.75       44.01     16.18 o 
  -3   7  10       98.04       89.36     20.70 o 
  -2   7  10      124.78      155.41     21.59 o 
  -1   7  10        5.51        6.71     11.53 o 
   0   7  10       10.27        9.34     13.55 o 
   1   7  10      120.45      115.43     17.90 o 
   2   7  10      265.43      220.60     20.70 o 
   3   7  10       10.28       10.90     13.44 o 
   4   7  10       66.43       56.93     16.53 o 
   5   7  10        9.59       31.67     15.61 o 
  -3   8  10        2.89       21.41     15.75 o 
  -2   8  10       31.84       15.66     37.43 o 
  -1   8  10       27.21       31.32     33.27 o 
   0   8  10       48.46       68.66     33.18 o 
   1   8  10      164.07      180.90     21.14 o 
   2   8  10      119.60      122.83     18.53 o 
   3   8  10        1.22      -12.30     13.30 o 
   4   8  10       11.29       -1.51     14.43 o 
  -2   9  10        1.06        7.34     43.62 o 
  -1   9  10      106.79      110.07     40.88 o 
   0   9  10       41.44       72.46     37.16 o 
   1   9  10      116.16      160.41     40.08 o 
   2   9  10        6.93      -11.24     12.39 o 
   3   9  10       61.68       44.42     20.70 o 
   0  10  10      127.72      212.79     46.10 o 
   1  10  10      115.31      119.44     42.47 o 
   2  10  10       43.15       51.49     37.60 o 
  -1  -6  11        7.08        8.41      6.81 o 
   0  -6  11        6.50       13.54      7.70 o 
   1  -6  11       79.25       76.09     11.06 o 
   2  -6  11       81.93       82.91     11.59 o 
   3  -6  11      155.83      186.07     35.30 o 
  -2  -5  11       11.89       17.89     12.92 o 
  -1  -5  11        0.70        6.33      6.32 o 
   0  -5  11       28.80       26.45      9.29 o 
   1  -5  11      250.65      289.94     18.85 o 
   2  -5  11      244.35      351.52     39.02 o 
   3  -5  11      108.43      168.55     34.95 o 
   4  -5  11        1.81      -26.72     28.14 o 
  -3  -4  11       16.89       12.25      9.20 o 
  -2  -4  11        2.59       -5.17      6.63 o 
  -1  -4  11      169.03      165.08     13.97 o 
   0  -4  11      129.30      142.50     12.74 o 
   1  -4  11      260.77      289.68     15.02 o 
   2  -4  11      231.78      275.78     29.91 o 
   3  -4  11       16.85       14.51     23.45 o 
   4  -4  11        5.14       -1.50     25.92 o 
  -3  -3  11        4.22       16.77      8.27 o 
  -2  -3  11       21.00       23.32      8.02 o 
  -1  -3  11      110.70      106.04     11.36 o 
   0  -3  11      249.52      278.12     14.68 o 
   1  -3  11      123.84      124.68      9.11 o 
   2  -3  11       88.47      108.99     19.86 o 
   3  -3  11       11.57        1.50     21.06 o 
   4  -3  11       52.48       97.41     30.88 o 
   5  -3  11        5.79      -13.71     27.96 o 
  -3  -2  11        1.29       15.29     10.22 o 
  -2  -2  11       35.74       37.96      8.31 o 
  -1  -2  11      107.88      153.65     12.33 o 
   0  -2  11      242.41      255.44     13.47 o 
   1  -2  11      138.11      146.06     15.65 o 
   2  -2  11       26.15       39.07     12.88 o 
   3  -2  11       45.51       75.06     16.58 o 
   4  -2  11       72.44       80.80     18.50 o 
   5  -2  11       26.85       36.19     27.78 o 
  -4  -1  11        5.09        0.51     13.45 o 
  -3  -1  11       25.57       31.92     11.15 o 
  -2  -1  11      104.66      106.37     15.22 o 
  -1  -1  11      312.23      315.46     15.50 o 
   0  -1  11      438.99      462.05     25.57 o 
   1  -1  11      123.12      164.19     40.43 o 
   2  -1  11       25.64       25.41     12.10 o 
   3  -1  11      245.72      313.76     71.49 o 
   4  -1  11       16.25       25.89     15.54 o 
   5  -1  11       29.98       32.69     16.55 o 
  -4   0  11       53.29       59.55      8.86 o 
  -3   0  11      107.64       94.63     11.81 o 
  -2   0  11      306.83      286.13     15.14 o 
  -1   0  11      183.51      199.62     14.02 o 
   0   0  11      287.81      300.82     11.35 o 
   1   0  11       56.05       58.29     12.80 o 
   2   0  11       15.58        1.89     11.65 o 
   3   0  11       43.70       46.73     14.59 o 
   4   0  11       71.21      117.31     29.95 o 
   5   0  11       44.79       27.45     16.22 o 
  -4   1  11        0.62       -5.49      6.22 o 
  -3   1  11      123.08      127.33     32.34 o 
  -2   1  11      223.30      201.48     13.16 o 
  -1   1  11      123.59      129.83     10.46 o 
   0   1  11        0.93       -5.95      9.57 o 
   1   1  11       96.19       93.20     14.19 o 
   2   1  11       56.69       56.12     13.10 o 
   3   1  11       40.82       44.43     14.42 o 
   4   1  11      115.43      123.50     18.49 o 
   5   1  11       82.87       64.24     17.21 o 
   6   1  11        1.05      -12.91     15.00 o 
  -4   2  11        4.89        1.23      6.40 o 
  -3   2  11       89.84       82.67     10.93 o 
  -2   2  11       62.75       54.48      8.52 o 
  -1   2  11       79.22       92.67      9.16 o 
   0   2  11        1.06        3.21     10.85 o 
   1   2  11       46.68       48.44     12.85 o 
   2   2  11      242.89      248.66     25.61 o 
   3   2  11      131.34      134.51     22.87 o 
   4   2  11      101.11      107.28     17.33 o 
   5   2  11        5.28        3.26     14.52 o 
   6   2  11       52.41       39.82     22.74 o 
  -4   3  11      118.77      143.18     39.15 o 
  -3   3  11       29.73       38.51     12.39 o 
  -2   3  11        4.90       -7.82      8.41 o 
  -1   3  11       13.78       13.28      3.77 o 
   0   3  11      110.70      122.26     21.23 o 
   1   3  11      109.18      112.28     16.15 o 
   2   3  11      459.93      437.29     24.18 o 
   3   3  11      159.31      155.21     34.20 o 
   4   3  11      114.98      113.28     22.03 o 
   5   3  11       17.73        9.35     14.57 o 
  -4   4  11       66.37       78.95     26.94 o 
  -3   4  11        2.72        0.68     23.31 o 
  -2   4  11       28.54       44.93     11.02 o 
  -1   4  11      125.67      125.93     17.18 o 
   0   4  11      270.68      279.57     21.42 o 
   1   4  11      543.30      490.69     38.49 o 
   2   4  11      310.39      263.86     21.24 o 
   3   4  11      180.24      163.99     18.87 o 
   4   4  11        7.83        0.88     12.67 o 
   5   4  11      103.49       96.57     18.71 o 
  -3   5  11       13.28        0.73      8.23 o 
  -2   5  11      121.86      142.28     23.67 o 
  -1   5  11      167.72      148.10     18.15 o 
   0   5  11      406.80      413.42     62.16 o 
   1   5  11      150.51      161.53     19.30 o 
   2   5  11       37.30       26.93     14.38 o 
   3   5  11       68.33       50.92     15.30 o 
   4   5  11        5.77      -15.13     15.13 o 
   5   5  11       30.76       23.24     15.56 o 
  -3   6  11       89.72      142.18     16.19 o 
  -2   6  11       36.43       48.66     16.46 o 
  -1   6  11       33.94       67.43     15.62 o 
   0   6  11      200.28      243.83     22.11 o 
   1   6  11       20.10        5.81     13.50 o 
   2   6  11        7.60        5.21     17.30 o 
   3   6  11       80.26       60.08     15.91 o 
   4   6  11      146.21      160.67     32.74 o 
   5   6  11       24.64       26.96     15.97 o 
  -2   7  11       18.39       29.55     35.83 o 
  -1   7  11       89.48      105.68     27.87 o 
   0   7  11       12.00       -4.34     21.23 o 
   1   7  11      212.64      207.91     23.67 o 
   2   7  11      160.25      161.30     20.61 o 
   3   7  11      111.80      102.62     39.81 o 
   4   7  11       89.96       85.45     18.58 o 
  -2   8  11       81.26      105.29     43.88 o 
  -1   8  11      126.05      138.29     40.52 o 
   0   8  11       50.94       62.38     35.30 o 
   1   8  11      223.45      239.89     36.28 o 
   2   8  11      262.65      240.80     50.17 o 
   3   8  11       16.80       15.65     15.25 o 
   4   8  11       12.08        7.87     15.03 o 
  -1   9  11       58.01      111.22     46.54 o 
   0   9  11      182.43      259.33     48.04 o 
   1   9  11      115.14      146.96     40.88 o 
   2   9  11       35.80       38.43     22.92 o 
   3   9  11        5.27        7.56     13.90 o 
  -1  -5  12        1.90        3.75     17.61 o 
   0  -5  12        4.46       -6.02      6.02 o 
   2  -5  12      144.98      212.17     36.19 o 
   3  -5  12       31.88       89.72     32.91 o 
  -2  -4  12        1.72       12.92      5.57 o 
  -1  -4  12       10.87        8.65      5.60 o 
   0  -4  12       36.37       52.50      7.45 o 
   1  -4  12       64.61       96.62     21.23 o 
   2  -4  12      117.01      141.03     26.28 o 
   3  -4  12       45.21       53.53     26.54 o 
   4  -4  12        1.60      -25.13     25.13 o 
  -2  -3  12        1.16        7.62      8.54 o 
  -1  -3  12       77.00      106.95     11.17 o 
   0  -3  12       32.94       68.53     21.90 o 
   1  -3  12       97.19      152.26     16.83 o 
   2  -3  12       40.16       58.15     14.86 o 
   3  -3  12       45.50       72.46     28.14 o 
   4  -3  12        4.17        5.22     27.25 o 
  -3  -2  12       10.14        9.93     10.84 o 
  -2  -2  12       15.65       24.40     14.29 o 
  -1  -2  12       36.87       41.91      7.98 o 
   0  -2  12       94.62       86.54      9.29 o 
   1  -2  12      208.23      261.19     56.27 o 
   2  -2  12       83.93       93.71     19.33 o 
   3  -2  12       18.69       23.42     15.28 o 
   4  -2  12        7.29       31.76     28.22 o 
   5  -2  12       36.49       51.05     30.79 o 
  -3  -1  12       10.99       16.15     15.26 o 
  -2  -1  12       24.05       38.21      7.84 o 
  -1  -1  12      119.83      143.57     14.07 o 
   0  -1  12      296.49      278.70     30.44 o 
   1  -1  12       47.54       59.99     22.03 o 
   2  -1  12       30.10       30.83     13.92 o 
   3  -1  12        4.82       -4.12     14.29 o 
   4  -1  12       26.33       28.93     17.80 o 
   5  -1  12      110.58      187.48     37.87 o 
  -3   0  12       60.86       39.79      8.25 o 
  -2   0  12       84.39      109.29     11.29 o 
  -1   0  12       24.00       46.14     14.47 o 
   0   0  12       59.47       95.82     22.65 o 
   1   0  12       63.49       60.39     15.13 o 
   2   0  12        3.34        4.01     12.89 o 
   3   0  12       79.32      112.10     19.07 o 
   4   0  12      525.44      610.69     69.59 o 
   5   0  12      208.15      247.95     24.99 o 
  -3   1  12        9.98        7.80      7.21 o 
  -2   1  12       81.06       64.71     10.40 o 
  -1   1  12        7.13        4.80      5.22 o 
   0   1  12        9.27       -3.11     10.79 o 
   1   1  12       14.90       24.05     12.01 o 
   2   1  12      404.06      392.13     35.39 o 
   3   1  12      181.84      184.77     20.95 o 
   4   1  12      464.60      428.91     94.05 o 
   5   1  12       67.16       62.85     18.86 o 
  -3   2  12        9.41       19.96      6.17 o 
  -2   2  12       66.62       92.46     29.91 o 
  -1   2  12      157.79      165.72     26.45 o 
   0   2  12       11.59        3.69     11.44 o 
   1   2  12      255.19      289.40     38.75 o 
   2   2  12      243.75      267.90     21.49 o 
   3   2  12      417.13      437.11     26.69 o 
   4   2  12      105.09       67.12     17.77 o 
   5   2  12       53.24       52.60     21.68 o 
  -3   3  12       85.68       66.77     11.46 o 
  -2   3  12       47.87       51.12      7.40 o 
  -1   3  12        2.55       13.54     15.04 o 
   0   3  12       36.19       34.71     13.85 o 
   1   3  12      235.97      257.72     40.66 o 
   2   3  12      244.04      214.87     20.77 o 
   3   3  12      493.49      508.28     45.08 o 
   4   3  12       26.51        9.98     14.93 o 
   5   3  12        7.33        7.28     15.58 o 
  -3   4  12       44.66       47.00     16.41 o 
  -2   4  12        0.65       10.62     16.63 o 
  -1   4  12        1.32        5.80     12.93 o 
   0   4  12      266.94      270.12     22.26 o 
   1   4  12      151.95      140.05     50.96 o 
   2   4  12      322.33      296.56     42.38 o 
   3   4  12       37.12       13.23     14.94 o 
   4   4  12        9.67       34.72     15.37 o 
   5   4  12       19.65       13.39     16.90 o 
  -3   5  12       20.56       41.23      6.06 o 
  -2   5  12        1.27      -14.95     14.95 o 
  -1   5  12      118.15      158.69     20.00 o 
   0   5  12      115.10      127.72     19.37 o 
   1   5  12       24.10       16.35     14.94 o 
   2   5  12       86.61      107.15     18.71 o 
   3   5  12       16.77        9.79     14.11 o 
   4   5  12       66.27       55.02     16.94 o 
   5   5  12      103.14      108.51     20.11 o 
  -2   6  12       22.29       85.29     20.17 o 
  -1   6  12        9.06       19.68     14.04 o 
   0   6  12       99.45      110.18     19.49 o 
   1   6  12      182.27      187.97     24.46 o 
   2   6  12      135.22      130.36     20.58 o 
   3   6  12       82.10       62.04     18.15 o 
   4   6  12      285.44      342.05     43.09 o 
  -1   7  12       39.03       48.72     15.74 o 
   0   7  12      169.95      190.96     23.41 o 
   1   7  12      355.17      372.35     33.80 o 
   2   7  12       17.61       14.66     16.23 o 
   3   7  12       18.88       11.72     16.13 o 
   4   7  12       13.38       12.25     33.05 o 
  -1   8  12      128.03      165.72     45.57 o 
   0   8  12       18.49       21.32     36.45 o 
   1   8  12        6.49       10.58     19.69 o 
   2   8  12        0.76       -4.55     16.43 o 
   3   8  12       44.70       36.01     17.50 o 
   0   9  12        5.86       -4.87     39.99 o 
   1   9  12        1.63       -4.07     38.22 o 
   2   9  12       61.29       46.01     16.23 o 
  -1  -4  13       41.83       66.92      7.43 o 
   0  -4  13        4.28        6.37     16.81 o 
   2  -4  13       19.22      -20.79     20.79 o 
   3  -4  13       18.09       -3.45     25.48 o 
  -1  -3  13        1.19        2.23      4.69 o 
   0  -3  13       44.35       43.53     19.02 o 
   1  -3  13       26.64       54.86     20.00 o 
   2  -3  13       21.22       37.56     14.73 o 
   3  -3  13       47.11       55.48     28.22 o 
  -2  -2  13       16.41       10.18      6.86 o 
  -1  -2  13       29.77       62.64     21.85 o 
   0  -2  13      110.93      118.03     24.77 o 
   1  -2  13        2.25      -15.84     17.16 o 
   2  -2  13       22.94       37.18     15.12 o 
   3  -2  13        1.03       12.30     15.90 o 
   4  -2  13        0.95       -1.59     27.07 o 
  -2  -1  13       28.99       28.35     11.28 o 
  -1  -1  13       55.26       54.06     21.50 o 
   0  -1  13       19.75       38.58     20.00 o 
   1  -1  13        0.62       -6.71     11.77 o 
   2  -1  13       11.85       21.05     14.89 o 
   3  -1  13       20.53       42.48     18.14 o 
   4  -1  13      128.16      175.17     49.24 o 
  -3   0  13       68.97       73.51     10.97 o 
  -2   0  13       22.97       12.28      7.12 o 
  -1   0  13       62.38       65.74     21.94 o 
   0   0  13        8.30       12.83     17.52 o 
   1   0  13      202.43      310.41     40.43 o 
   2   0  13        3.18        6.57     13.73 o 
   3   0  13      137.29      130.39     21.20 o 
   4   0  13      202.66      211.32     24.83 o 
   5   0  13       61.10       73.93     37.43 o 
  -3   1  13       89.01       65.81     11.24 o 
  -2   1  13      213.52      240.22     11.67 o 
  -1   1  13       77.80       96.26     23.00 o 
   0   1  13       45.91       53.62     20.97 o 
   1   1  13       94.85      157.15     25.22 o 
   2   1  13       37.11       39.83     15.98 o 
   3   1  13       82.44       88.67     19.18 o 
   4   1  13       82.59      105.94     26.76 o 
   5   1  13       45.62       51.19     19.29 o 
  -3   2  13       55.60       60.76      7.82 o 
  -2   2  13      102.71      109.09     25.13 o 
  -1   2  13       31.34       60.78     21.23 o 
   0   2  13       22.62       26.84     13.33 o 
   1   2  13        1.67      -11.54     11.54 o 
   2   2  13      163.21      180.81     20.87 o 
   3   2  13       80.38       81.85     18.77 o 
   4   2  13       26.23       27.63     18.00 o 
   5   2  13       40.62       20.21     17.89 o 
  -3   3  13       17.66       20.48     15.70 o 
  -2   3  13        8.34        9.91     17.34 o 
  -1   3  13       28.66       30.88     18.14 o 
   0   3  13       35.37       41.44     14.95 o 
   1   3  13       30.10       26.56     14.86 o 
   2   3  13      130.59      138.30     19.42 o 
   3   3  13       44.26       40.11     16.85 o 
   4   3  13       26.59       34.27     18.12 o 
   5   3  13       32.65       27.10     18.38 o 
  -3   4  13       41.71       39.81     17.16 o 
  -2   4  13       69.73       67.77     22.83 o 
  -1   4  13       29.03       45.57     20.00 o 
   0   4  13       51.00       67.35     17.11 o 
   1   4  13       53.89       72.75     17.61 o 
   2   4  13       96.74      107.44     23.62 o 
   3   4  13       32.34       34.68     16.94 o 
   4   4  13       55.65       54.99     19.07 o 
  -2   5  13       11.19       37.96     18.67 o 
  -1   5  13       52.76       52.64     20.53 o 
   0   5  13       62.88       61.08     18.36 o 
   1   5  13      127.09      134.30     41.85 o 
   2   5  13       57.50       49.85     17.98 o 
   3   5  13      111.53      101.36     20.52 o 
   4   5  13        1.89       -6.65     15.15 o 
  -2   6  13        9.26        7.08     14.42 o 
  -1   6  13       87.17      118.97     21.33 o 
   0   6  13      103.53      116.16     22.17 o 
   1   6  13      147.88      149.20     55.03 o 
   2   6  13        3.91      -15.89     15.89 o 
   3   6  13        2.31      -11.59     15.93 o 
   4   6  13        3.44       -5.71     23.67 o 
  -1   7  13       10.64        8.93     13.02 o 
   0   7  13       16.16       28.67     17.15 o 
   1   7  13        0.73       -1.31     17.55 o 
   2   7  13        4.16       -5.62     16.85 o 
   3   7  13       33.95       32.81     18.54 o 
   0   8  13        1.61      -40.43     40.43 o 
   1   8  13        5.25       -9.03     15.98 o 
   2   8  13       12.48      -14.20     14.20 o 
   0  -3  14       26.56       38.49     20.35 o 
   1  -3  14       16.85       29.37     19.82 o 
   2  -3  14       15.54       18.93     24.77 o 
  -1  -2  14       69.01       69.10     22.38 o 
   0  -2  14       41.69       78.21     23.89 o 
   1  -2  14       52.35       41.23     21.94 o 
   2  -2  14       25.70       30.85     15.70 o 
   3  -2  14       68.59      135.05     21.57 o 
  -1  -1  14       71.20       98.30     25.75 o 
   0  -1  14      103.28      132.72     27.25 o 
   1  -1  14       15.31       -2.57     18.58 o 
   2  -1  14       90.82      143.72     20.27 o 
   3  -1  14       98.54      159.63     42.12 o 
   4  -1  14       59.76      108.53     23.52 o 
  -2   0  14      114.05      124.13     27.07 o 
  -1   0  14       25.78       58.48     22.21 o 
   0   0  14       71.02      110.68     26.99 o 
   1   0  14      124.26      173.50     19.70 o 
   2   0  14      103.62      147.04     24.51 o 
   3   0  14       25.21       46.33     35.39 o 
   4   0  14       10.39       20.79     20.08 o 
  -2   1  14       91.45      100.60     26.63 o 
  -1   1  14       46.77       58.31     23.09 o 
   0   1  14       25.45       21.23     19.29 o 
   1   1  14      163.96      184.70     22.21 o 
   2   1  14       12.34       22.88     17.30 o 
   3   1  14        1.00       -4.88     17.83 o 
   4   1  14        1.28        4.08     18.96 o 
  -2   2  14       52.70       53.35     24.07 o 
  -1   2  14       58.38       66.36     22.38 o 
   0   2  14       61.07       40.70     21.85 o 
   1   2  14       16.42       17.10     14.14 o 
   2   2  14       59.43       63.56     18.54 o 
   3   2  14       43.56       36.79     18.90 o 
   4   2  14       22.15       20.08     19.48 o 
  -2   3  14        6.62       34.42     20.44 o 
  -1   3  14      115.54       90.69     24.77 o 
   0   3  14      104.29      119.89     26.54 o 
   1   3  14       68.63       95.87     17.99 o 
   2   3  14      115.72      149.32     21.48 o 
   3   3  14       34.64       53.65     25.66 o 
   4   3  14        7.37        8.05     18.12 o 
  -2   4  14       34.63       21.50     17.87 o 
  -1   4  14      133.87       86.88     25.13 o 
   0   4  14       49.04       79.73     18.18 o 
   1   4  14       94.95      110.34     19.85 o 
   2   4  14       27.22       10.39     17.06 o 
   3   4  14        1.63       -0.64     16.76 o 
   4   4  14        1.55       -7.80     17.11 o 
  -1   5  14        8.78       -0.80     17.08 o 
   0   5  14       82.50       94.53     47.25 o 
   1   5  14       23.52       14.16     16.98 o 
   2   5  14        7.39        5.04     29.29 o 
   3   5  14        6.33       -5.31     17.18 o 
   4   5  14        5.53      -14.22     16.00 o 
  -1   6  14        6.22        7.79     15.57 o 
   0   6  14      135.86      136.15     24.51 o 
   1   6  14       28.45       28.39     23.45 o 
   2   6  14        5.89       -9.74     17.66 o 
   3   6  14        6.32      -11.49     17.44 o 
   0   7  14       19.98       10.55     14.46 o 
   1   7  14        9.55       -5.28     16.65 o 
   2   7  14        8.00      -14.82     17.03 o 
   0  -1  15        9.77       20.97     20.70 o 
   1  -1  15      117.42      104.05     29.11 o 
   2  -1  15       28.07       51.16     17.68 o 
  -1   0  15        5.58        5.75     18.49 o 
   0   0  15      111.10      156.78     30.26 o 
   1   0  15       47.34       59.90     25.75 o 
   2   0  15       34.10       50.25     18.08 o 
   3   0  15       16.84       59.94     19.64 o 
  -1   1  15       37.35       82.28     26.19 o 
   0   1  15       17.13       37.69     21.94 o 
   1   1  15       26.86       16.81     22.30 o 
   2   1  15      149.52      197.76     23.64 o 
   3   1  15       10.47        6.67     17.84 o 
  -1   2  15       70.28       67.07     23.80 o 
   0   2  15       21.97       11.77     19.46 o 
   1   2  15       99.72      131.28     20.17 o 
   2   2  15      123.07      169.24     22.89 o 
   3   2  15       15.15       18.60     21.19 o 
  -1   3  15       10.04       11.41     18.85 o 
   0   3  15       50.64       62.20     24.24 o 
   1   3  15       34.87       29.16     16.99 o 
   2   3  15        6.64       -4.93     16.61 o 
   3   3  15       16.17       35.18     19.10 o 
  -1   4  15        0.44        4.34     19.64 o 
   0   4  15       14.03       23.89     21.15 o 
   1   4  15       42.04       45.82     18.93 o 
   2   4  15       20.93       11.13     18.16 o 
   3   4  15       93.24      107.69     22.73 o 
   0   5  15       94.54      106.44     27.16 o 
   1   5  15       66.96       94.59     21.53 o 
   2   5  15       51.72       32.19     23.49 o 
   1   6  15       35.60       38.69     27.78 o 
   1   2  16        9.39        3.36     20.35 o 
   1   3  16       14.56       12.39     21.50 o 
                                                 
